# Supplementary material for: Poly[[diaqua­(μ8-benzene-1,2,4,5-tetra­carboxyl­ato)calciumzinc] monohydrate]
Source: Acta Crystallogr Sect E Struct Rep Online. 2012 Aug 4;68(Pt 9):m1150. doi: 10.1107/S1600536812034113 (PMC3435579; doi:10.1107/S1600536812034113)
Supplement: Supplementary file 1 [file e-68-m1150-sup1.cif]

##############################################################################
#                                                                            #
# This CIF contains the data in a paper accepted for publication in          #
# Acta Crystallographica Section E. It conforms to the requirements of       #
# Notes for Authors for Acta Crystallographica Section E, and has been       #
# peer reviewed under the auspices of the IUCr Commission on Journals.       #
#                                                                            #
# Full details of the Crystallographic Information File format               #
# are given in the paper "The Crystallographic Information File (CIF):       #
# a New Standard Archive File for Crystallography" by S. R. Hall, F. H.      #
# Allen and I. D. Brown [Acta Cryst. (1991), A47, 655-685].                  #
#                                                                            #
# The current version of the core CIF dictionary is obtainable from          #
# ftp://ftp.iucr.org/pub/cif_core.dic.                                       #
#                                                                            #
# Software is freely available for graphical display of the structure(s)     #
# in this CIF. For information consult the CIF software page                 #
# http://www.iucr.org/resources/cif/software.                                #
#                                                                            #
# This file may be used for bona fide research purposes within the           #
# scientific community so long as proper attribution is given to the journal # 
# article from which it was obtained.                                        #
#                                                                            #
##############################################################################
data_global
_audit_creation_method     'SHELXL-97'
_journal_date_recd_electronic     2012-07-12
_journal_date_accepted     2012-07-31
_journal_name_full     'Acta Crystallographica, Section E'
_journal_year     2012
_journal_volume     68
_journal_issue      9
_journal_page_first     m1150
_journal_page_last     m1150
_journal_paper_category     QM
_journal_paper_doi     10.1107/S1600536812034113
_journal_coeditor_code     WM2661
_publ_contact_author_name     'Dr. Yong-Yan Jia'
_publ_contact_author_address
;
Pharmacy College
Henan University of Traditional Chinese Medicine
Zhengzhou  450008
People's Republic of China
;
_publ_contact_author_email     '13623712409@139.com'
_publ_contact_author_fax     '86 371 65962746'
_publ_contact_author_phone     '86 371 65962746'
_publ_section_title
;
Poly[[diaqua(\m~8~-benzene-1,2,4,5-tetracarboxylato)calciumzinc] monohydrate]
;
loop_
    _publ_author_name
    _publ_author_footnote
    _publ_author_address
    'Yong-Yan Jia' ?
;
Pharmacy College
Henan University of Traditional Chinese Medicine
Zhengzhou 450008
People's Republic of China
;
    'Bo Chen' ?
;
Pharmacy College
Henan University of Traditional Chinese Medicine
Zhengzhou 450008
People's Republic of China
;
    'Yu-Xia Yuan' ?
;
Pharmacy College
Henan University of Traditional Chinese Medicine
Zhengzhou 450008
People's Republic of China
;
_iucr_refine_instructions_details
;
TITL p in P2/n                        P2/c
CELL  0.71073    6.2006    9.7700   11.2590    90.000   115.330    90.000
ZERR 2           0.0012    0.0020    0.0030     0.000     0.020     0.000
LATT   1
SYMM             - X ,              Y ,    0.50000 - Z
SFAC C H O Ca Zn
UNIT 20 16 22 2 2
L.S. 10
FMAP 2
PLAN 20
ACTA
temp 20
SIZE 0.19 0.17 0.14
conf
htab
BOND $H
omit -4   8   6
omit -4   8   7
omit 3  10   0
omit -3   7   2
eqiv $5 -x+1, -y, -z
eqiv $6 -x, -y-1, -z
htab O6 O4
htab O5 O6_$5
htab O5 O1_$6
WGHT    0.100000
FVAR       0.69087
ZN1   5    0.000000   -0.236615   -0.250000    10.50000    0.01315    0.01555 =
         0.01603    0.00000    0.00726    0.00000
CA1   4    0.500000   -0.516368    0.250000    10.50000    0.01999    0.01247 =
         0.01659    0.00000    0.00123    0.00000
O1    3    0.253839   -0.345667   -0.113616    11.00000    0.01767    0.01310 =
         0.02196    0.00090    0.00155   -0.00109
O2    3    0.515717   -0.359021    0.095196    11.00000    0.02739    0.02258 =
         0.01852    0.00621    0.00541    0.00405
O3    3    0.715321   -0.298136   -0.117993    11.00000    0.02415    0.01635 =
         0.02717   -0.00571    0.01230   -0.00031
O4    3    0.854681   -0.109128   -0.169578    11.00000    0.02204    0.02058 =
         0.02714   -0.00358    0.01714   -0.00081
O5    3    0.095480   -0.436975    0.142190    11.00000    0.02470    0.03262 =
         0.04336    0.00616    0.01177    0.00562
AFIX   3
H5A   2    0.053380   -0.356235    0.151030    11.00000   -1.20000
H5B   2   -0.027010   -0.488215    0.111020    11.00000   -1.20000
AFIX   0
C1    1    0.411069   -0.294104   -0.007306    11.00000    0.01275    0.01337 =
         0.01705   -0.00120    0.00631    0.00107
C2    1    0.734063   -0.171563   -0.119039    11.00000    0.01101    0.01978 =
         0.01444   -0.00453    0.00397    0.00087
C3    1    0.464159   -0.142298   -0.004893    11.00000    0.01182    0.01483 =
         0.01355   -0.00323    0.00427   -0.00158
C4    1    0.609785   -0.084035   -0.058408    11.00000    0.01214    0.01533 =
         0.01360   -0.00308    0.00499   -0.00134
C5    1    0.357301   -0.057121    0.053398    11.00000    0.01561    0.01745 =
         0.01599   -0.00228    0.00765   -0.00306
AFIX  43
H5    2    0.261843   -0.095295    0.089794    11.00000   -1.20000
AFIX   0
O6    3    1.000000    0.185179   -0.250000    10.50000    0.07087    0.04001 =
         0.08536    0.00000   -0.00463    0.00000
AFIX   3
H6    2    0.921630    0.128179   -0.226860    11.00000   -1.20000
HKLF 4 1  1.0000  0.0000  0.0000  0.0000 -1.0000  0.0000 -1.0000  0.0000 -1.0000
REM  p in P2/n                        P2/c
REM R1 =  0.0274 for   1360 Fo > 4sig(Fo)  and  0.0304 for all   1447 data
REM    106 parameters refined using      0 restraints
END
WGHT      0.0331      0.4878
REM Highest difference peak  0.380,  deepest hole -0.561,  1-sigma level  0.099
Q1    1   0.1681 -0.3537 -0.1020  11.00000  0.05    0.38
Q2    1   0.5423 -0.1215 -0.0347  11.00000  0.05    0.37
Q3    1   0.4580 -0.2180 -0.0010  11.00000  0.05    0.36
Q4    1   0.5000 -0.5000  0.0000  10.50000  0.05    0.32
Q5    1   1.2188  0.2407 -0.1012  11.00000  0.05    0.30
Q6    1   0.5671 -0.2997  0.1477  11.00000  0.05    0.30
Q7    1   0.6382 -0.1222 -0.0995  11.00000  0.05    0.29
Q8    1   0.4162  0.0040  0.0843  11.00000  0.05    0.29
Q9    1   0.8232 -0.1261  0.0797  11.00000  0.05    0.26
Q10   1   0.0824 -0.2615  0.0001  11.00000  0.05    0.26
Q11   1   0.1620 -0.3834  0.1363  11.00000  0.05    0.26
Q12   1   0.5271 -0.2810  0.2359  11.00000  0.05    0.25
Q13   1   0.3697 -0.4235  0.1587  11.00000  0.05    0.25
Q14   1   0.3633 -0.0628 -0.1320  11.00000  0.05    0.25
Q15   1   0.7138  0.0582 -0.3456  11.00000  0.05    0.25
Q16   1   0.5000 -0.2010  0.2500  10.50000  0.05    0.24
Q17   1   0.7264 -0.0006 -0.3486  11.00000  0.05    0.24
Q18   1   0.5000 -0.1112  0.2500  10.50000  0.05    0.24
Q19   1  -0.2380 -0.4194  0.0638  11.00000  0.05    0.24
Q20   1   0.9420 -0.1596  0.0169  11.00000  0.05    0.23
;
data_I
_audit_creation_method     SHELXL-97
_chemical_name_systematic
;
Poly[[diaqua(\m~8~-benzene-1,2,4,5-tetracarboxylato)calciumzinc] monohydrate]
;
_chemical_name_common     ?
_chemical_formula_moiety     'C10 H6 Ca O10 Zn, H2 O'
_chemical_formula_sum     'C10 H8 Ca O11 Zn'
_chemical_formula_iupac     '[Ca Zn (C10 H2 O8) (H2 O)2], H2 O'
_chemical_formula_weight     409.61
_chemical_melting_point     ?
_symmetry_cell_setting     monoclinic
_symmetry_space_group_name_H-M     'P 2/c'
_space_group_name_Hall     '-P 2yc'
loop_
    _symmetry_equiv_pos_as_xyz
    'x, y, z'
    '-x, y, -z+1/2'
    '-x, -y, -z'
    'x, -y, z-1/2'
_cell_length_a     6.2006(12)
_cell_length_b     9.770(2)
_cell_length_c     11.259(3)
_cell_angle_alpha     90.00
_cell_angle_beta     115.33(2)
_cell_angle_gamma     90.00
_cell_volume     616.5(2)
_cell_formula_units_Z     2
_cell_measurement_reflns_used     1852
_cell_measurement_theta_min     2.0845
_cell_measurement_theta_max     27.8445
_cell_measurement_temperature     293(2)
_exptl_crystal_description     Prism
_exptl_crystal_colour     Colourless
_exptl_crystal_size_max     0.19
_exptl_crystal_size_mid     0.17
_exptl_crystal_size_min     0.14
_exptl_crystal_density_diffrn     2.207
_exptl_crystal_density_meas     ?
_exptl_crystal_density_method     'not measured'
_exptl_crystal_F_000     412
_exptl_absorpt_coefficient_mu     2.474
_exptl_absorpt_correction_type     multi-scan
_exptl_absorpt_process_details     '(CrystalClear; Rigaku/MSC, 2004)'
_exptl_absorpt_correction_T_min     0.6507
_exptl_absorpt_correction_T_max     0.7233
_exptl_special_details     ?
_diffrn_ambient_temperature     293(2)
_diffrn_radiation_type     MoK\a
_diffrn_radiation_wavelength     0.71073
_diffrn_radiation_source     'fine-focus sealed tube'
_diffrn_radiation_monochromator     graphite
_diffrn_measurement_device_type     'Rigaku Saturn CCD'
_diffrn_measurement_method     \w
_diffrn_detector_area_resol_mean     28.5714
_diffrn_reflns_number     3849
_diffrn_reflns_av_R_equivalents     0.0265
_diffrn_reflns_av_sigmaI/netI     0.0256
_diffrn_reflns_theta_min     2.08
_diffrn_reflns_theta_max     27.86
_diffrn_reflns_theta_full     27.86
_diffrn_measured_fraction_theta_max     0.980
_diffrn_measured_fraction_theta_full     0.980
_diffrn_reflns_limit_h_min     -8
_diffrn_reflns_limit_h_max     7
_diffrn_reflns_limit_k_min     -12
_diffrn_reflns_limit_k_max     12
_diffrn_reflns_limit_l_min     -14
_diffrn_reflns_limit_l_max     9
_diffrn_standards_number     ?
_diffrn_standards_interval_count     ?
_diffrn_standards_interval_time     ?
_diffrn_standards_decay_%     ?
_refine_special_details
;
Refinement of <i>F</i>^2^ against ALL reflections. The weighted <i>R</i>-factor
<i>wR</i> and goodness of fit <i>S</i> are based on <i>F</i>^2^, conventional
<i>R</i>-factors <i>R</i> are based on <i>F</i>, with <i>F</i> set to zero for
negative <i>F</i>^2^. The threshold expression of <i>F</i>^2^ >
\s(<i>F</i>^2^) is used only for calculating <i>R</i>-factors(gt) <i>etc</i>.
and is not relevant to the choice of reflections for refinement.
<i>R</i>-factors based on <i>F</i>^2^ are statistically about twice as large
as those based on <i>F</i>, and <i>R</i>- factors based on ALL data will be
even larger.
;
_reflns_number_total     1447
_reflns_number_gt     1360
_reflns_threshold_expression     I>2sigma(I)
_refine_ls_structure_factor_coef     Fsqd
_refine_ls_matrix_type     full
_refine_ls_R_factor_all     0.0304
_refine_ls_R_factor_gt     0.0274
_refine_ls_wR_factor_gt     0.0938
_refine_ls_wR_factor_ref     0.0986
_refine_ls_goodness_of_fit_ref     0.838
_refine_ls_restrained_S_all     0.838
_refine_ls_number_reflns     1447
_refine_ls_number_parameters     106
_refine_ls_number_restraints     0
_refine_ls_hydrogen_treatment     constr
_refine_ls_weighting_scheme     calc
_refine_ls_weighting_details
         'calc w=1/[\s^2^(Fo^2^)+(0.1000P)^2^+0.0000P] where P=(Fo^2^+2Fc^2^)/3'
_atom_sites_solution_hydrogens     geom
_atom_sites_solution_primary     direct
_atom_sites_solution_secondary     difmap
_refine_ls_shift/su_max     0.000
_refine_ls_shift/su_mean     0.000
_refine_diff_density_max     0.380
_refine_diff_density_min     -0.561
_refine_ls_extinction_method     none
_refine_ls_extinction_coef     ?
loop_
    _atom_type_symbol
    _atom_type_description
    _atom_type_scat_dispersion_real
    _atom_type_scat_dispersion_imag
    _atom_type_scat_source
    'C' 'C' 0.0033 0.0016
                         'International Tables Vol C Tables 4.2.6.8 and 6.1.1.4'
    'H' 'H' 0.0000 0.0000
                         'International Tables Vol C Tables 4.2.6.8 and 6.1.1.4'
    'O' 'O' 0.0106 0.0060
                         'International Tables Vol C Tables 4.2.6.8 and 6.1.1.4'
    'Ca' 'Ca' 0.2262 0.3064
                         'International Tables Vol C Tables 4.2.6.8 and 6.1.1.4'
    'Zn' 'Zn' 0.2839 1.4301
                         'International Tables Vol C Tables 4.2.6.8 and 6.1.1.4'
_computing_data_collection     'CrystalClear (Rigaku/MSC, 2004)'
_computing_cell_refinement     'CrystalClear (Rigaku/MSC, 2004)'
_computing_data_reduction     'CrystalClear (Rigaku/MSC, 2004)'
_computing_structure_solution     'SHELXS97 (Sheldrick, 2008)'
_computing_structure_refinement     'SHELXL97 (Sheldrick, 2008)'
_computing_molecular_graphics     'SHELXTL (Sheldrick, 2008)'
_computing_publication_material     'publCIF (Westrip, 2010)'
loop_
    _atom_site_type_symbol
    _atom_site_label
    _atom_site_fract_x
    _atom_site_fract_y
    _atom_site_fract_z
    _atom_site_U_iso_or_equiv
    _atom_site_adp_type
    _atom_site_calc_flag
    _atom_site_refinement_flags
    _atom_site_occupancy
    _atom_site_symmetry_multiplicity
    _atom_site_disorder_assembly
    _atom_site_disorder_group
    Zn Zn1 0.0000 -0.23661(3) -0.2500 0.01455(15) Uani d S 1 2 . .
    Ca Ca1 0.5000 -0.51637(6) 0.2500 0.01865(18) Uani d S 1 2 . .
    O O1 0.2538(3) -0.34567(15) -0.11362(14) 0.0200(3) Uani d . 1 1 . .
    O O2 0.5157(3) -0.35902(17) 0.09520(15) 0.0244(4) Uani d . 1 1 . .
    O O3 0.7153(3) -0.29814(17) -0.11799(15) 0.0221(3) Uani d . 1 1 . .
    O O4 0.8547(3) -0.10913(16) -0.16958(16) 0.0209(3) Uani d . 1 1 . .
    O O5 0.0955(3) -0.4370(2) 0.14219(19) 0.0345(4) Uani d . 1 1 . .
    H H5A 0.0534 -0.3562 0.1510 0.041 Uiso d R 1 1 . .
    H H5B -0.0270 -0.4882 0.1110 0.041 Uiso d R 1 1 . .
    C C1 0.4111(4) -0.2941(2) -0.00731(19) 0.0144(4) Uani d . 1 1 . .
    C C2 0.7341(3) -0.1716(2) -0.11904(19) 0.0156(4) Uani d . 1 1 . .
    C C3 0.4642(3) -0.1423(2) -0.00489(18) 0.0138(4) Uani d . 1 1 . .
    C C4 0.6098(3) -0.0840(2) -0.05841(18) 0.0139(4) Uani d . 1 1 . .
    C C5 0.3573(4) -0.0571(2) 0.05340(18) 0.0160(4) Uani d . 1 1 . .
    H H5 0.2618 -0.0953 0.0898 0.019 Uiso calc R 1 1 . .
    O O6 1.0000 0.1852(4) -0.2500 0.0787(13) Uani d S 1 2 . .
    H H6 0.9216 0.1282 -0.2269 0.094 Uiso d R 1 1 . .
loop_
    _atom_site_aniso_label
    _atom_site_aniso_U_11
    _atom_site_aniso_U_22
    _atom_site_aniso_U_33
    _atom_site_aniso_U_12
    _atom_site_aniso_U_13
    _atom_site_aniso_U_23
    Zn1 0.0131(2) 0.0155(2) 0.0160(2) 0.000 0.00726(16) 0.000
    Ca1 0.0200(3) 0.0125(3) 0.0166(3) 0.000 0.0012(2) 0.000
    O1 0.0177(7) 0.0131(7) 0.0220(7) -0.0011(5) 0.0016(6) 0.0009(5)
    O2 0.0274(8) 0.0226(8) 0.0185(7) 0.0040(6) 0.0054(6) 0.0062(6)
    O3 0.0241(8) 0.0164(7) 0.0272(8) -0.0003(7) 0.0123(7) -0.0057(6)
    O4 0.0220(8) 0.0206(7) 0.0271(8) -0.0008(6) 0.0171(7) -0.0036(6)
    O5 0.0247(8) 0.0326(9) 0.0434(11) 0.0056(8) 0.0118(8) 0.0062(8)
    C1 0.0128(9) 0.0134(9) 0.0171(9) 0.0011(7) 0.0063(7) -0.0012(7)
    C2 0.0110(8) 0.0198(10) 0.0144(9) 0.0009(8) 0.0040(7) -0.0045(7)
    C3 0.0118(8) 0.0148(9) 0.0136(9) -0.0016(7) 0.0043(7) -0.0032(7)
    C4 0.0121(8) 0.0153(10) 0.0136(9) -0.0013(7) 0.0050(7) -0.0031(7)
    C5 0.0156(9) 0.0174(10) 0.0160(9) -0.0031(8) 0.0077(7) -0.0023(7)
    O6 0.071(3) 0.040(2) 0.085(3) 0.000 -0.005(2) 0.000
_geom_special_details
;
All e.s.d.'s (except the e.s.d. in the dihedral angle between two l.s. planes)
are estimated using the full covariance matrix. The cell e.s.d.'s are taken
into account individually in the estimation of e.s.d.'s in distances, angles
and torsion angles; correlations between e.s.d.'s in cell parameters are only
used when they are defined by crystal symmetry. An approximate (isotropic)
treatment of cell e.s.d.'s is used for estimating e.s.d.'s involving l.s.
planes.
;
loop_
    _geom_bond_atom_site_label_1
    _geom_bond_atom_site_label_2
    _geom_bond_site_symmetry_2
    _geom_bond_distance
    _geom_bond_publ_flag
    Zn1 O4 1_455 1.9701(15) ?
    Zn1 O4 2_654 1.9701(15) ?
    Zn1 O1 2_554 1.9754(15) ?
    Zn1 O1 . 1.9754(15) ?
    Ca1 O2 2_655 2.3571(17) ?
    Ca1 O2 . 2.3571(17) ?
    Ca1 O3 3_645 2.3618(17) ?
    Ca1 O3 4_546 2.3618(17) ?
    Ca1 O5 2_655 2.4003(19) ?
    Ca1 O5 . 2.4003(19) ?
    Ca1 O1 3_645 2.9172(16) ?
    Ca1 O1 4_546 2.9172(16) ?
    O1 C1 . 1.280(2) ?
    O1 Ca1 3_645 2.9172(16) ?
    O2 C1 . 1.231(3) ?
    O3 C2 . 1.243(3) ?
    O3 Ca1 3_645 2.3618(17) ?
    O4 C2 . 1.273(3) ?
    O4 Zn1 1_655 1.9701(15) ?
    O5 H5A . 0.8500 ?
    O5 H5B . 0.8500 ?
    C1 C3 . 1.517(3) ?
    C2 C4 . 1.497(3) ?
    C3 C5 . 1.391(3) ?
    C3 C4 . 1.403(3) ?
    C4 C5 3_655 1.392(3) ?
    C5 C4 3_655 1.392(3) ?
    C5 H5 . 0.9300 ?
    O6 H6 . 0.8500 ?
loop_
    _geom_angle_atom_site_label_1
    _geom_angle_atom_site_label_2
    _geom_angle_atom_site_label_3
    _geom_angle_site_symmetry_1
    _geom_angle_site_symmetry_3
    _geom_angle
    _geom_angle_publ_flag
    O4 Zn1 O4 1_455 2_654 101.57(9) ?
    O4 Zn1 O1 1_455 2_554 109.22(7) ?
    O4 Zn1 O1 2_654 2_554 110.65(7) ?
    O4 Zn1 O1 1_455 . 110.65(7) ?
    O4 Zn1 O1 2_654 . 109.22(7) ?
    O1 Zn1 O1 2_554 . 114.72(9) ?
    O2 Ca1 O2 2_655 . 98.59(9) ?
    O2 Ca1 O3 2_655 3_645 140.78(6) ?
    O2 Ca1 O3 . 3_645 103.07(6) ?
    O2 Ca1 O3 2_655 4_546 103.07(6) ?
    O2 Ca1 O3 . 4_546 140.78(6) ?
    O3 Ca1 O3 3_645 4_546 79.77(9) ?
    O2 Ca1 O5 2_655 2_655 77.30(6) ?
    O2 Ca1 O5 . 2_655 78.37(7) ?
    O3 Ca1 O5 3_645 2_655 138.88(7) ?
    O3 Ca1 O5 4_546 2_655 75.09(7) ?
    O2 Ca1 O5 2_655 . 78.37(7) ?
    O2 Ca1 O5 . . 77.30(6) ?
    O3 Ca1 O5 3_645 . 75.09(7) ?
    O3 Ca1 O5 4_546 . 138.88(7) ?
    O5 Ca1 O5 2_655 . 142.29(10) ?
    O2 Ca1 O1 2_655 3_645 152.50(5) ?
    O2 Ca1 O1 . 3_645 73.48(5) ?
    O3 Ca1 O1 3_645 3_645 66.20(5) ?
    O3 Ca1 O1 4_546 3_645 72.21(5) ?
    O5 Ca1 O1 2_655 3_645 75.32(6) ?
    O5 Ca1 O1 . 3_645 123.51(6) ?
    O2 Ca1 O1 2_655 4_546 73.48(5) ?
    O2 Ca1 O1 . 4_546 152.50(5) ?
    O3 Ca1 O1 3_645 4_546 72.21(5) ?
    O3 Ca1 O1 4_546 4_546 66.20(5) ?
    O5 Ca1 O1 2_655 4_546 123.51(6) ?
    O5 Ca1 O1 . 4_546 75.32(6) ?
    O1 Ca1 O1 3_645 4_546 124.96(6) ?
    C1 O1 Zn1 . . 123.33(14) ?
    C1 O1 Ca1 . 3_645 108.26(12) ?
    Zn1 O1 Ca1 . 3_645 105.21(6) ?
    C1 O2 Ca1 . . 149.04(15) ?
    C2 O3 Ca1 . 3_645 141.97(13) ?
    C2 O4 Zn1 . 1_655 111.98(13) ?
    Ca1 O5 H5A . . 123.2 ?
    Ca1 O5 H5B . . 125.0 ?
    H5A O5 H5B . . 109.3 ?
    O2 C1 O1 . . 124.0(2) ?
    O2 C1 C3 . . 117.63(18) ?
    O1 C1 C3 . . 118.31(17) ?
    O3 C2 O4 . . 123.82(17) ?
    O3 C2 C4 . . 119.71(17) ?
    O4 C2 C4 . . 116.47(18) ?
    C5 C3 C4 . . 118.95(18) ?
    C5 C3 C1 . . 116.74(18) ?
    C4 C3 C1 . . 124.31(17) ?
    C5 C4 C3 3_655 . 119.66(18) ?
    C5 C4 C2 3_655 . 119.30(18) ?
    C3 C4 C2 . . 121.03(18) ?
    C3 C5 C4 . 3_655 121.39(18) ?
    C3 C5 H5 . . 119.3 ?
    C4 C5 H5 3_655 . 119.3 ?
loop_
    _geom_torsion_atom_site_label_1
    _geom_torsion_atom_site_label_2
    _geom_torsion_atom_site_label_3
    _geom_torsion_atom_site_label_4
    _geom_torsion_site_symmetry_1
    _geom_torsion_site_symmetry_2
    _geom_torsion_site_symmetry_3
    _geom_torsion_site_symmetry_4
    _geom_torsion
    _geom_torsion_publ_flag
    O4 Zn1 O1 C1 1_455 . . . -44.54(17) ?
    O4 Zn1 O1 C1 2_654 . . . 66.46(16) ?
    O1 Zn1 O1 C1 2_554 . . . -168.66(17) ?
    O4 Zn1 O1 Ca1 1_455 . . 3_645 -169.11(6) ?
    O4 Zn1 O1 Ca1 2_654 . . 3_645 -58.11(7) ?
    O1 Zn1 O1 Ca1 2_554 . . 3_645 66.77(4) ?
    O2 Ca1 O2 C1 2_655 . . . -96.5(3) ?
    O3 Ca1 O2 C1 3_645 . . . 50.6(3) ?
    O3 Ca1 O2 C1 4_546 . . . 140.4(3) ?
    O5 Ca1 O2 C1 2_655 . . . -171.5(3) ?
    O5 Ca1 O2 C1 . . . . -20.5(3) ?
    O1 Ca1 O2 C1 3_645 . . . 110.5(3) ?
    O1 Ca1 O2 C1 4_546 . . . -25.9(4) ?
    Ca1 O2 C1 O1 . . . . -45.2(4) ?
    Ca1 O2 C1 C3 . . . . 131.8(2) ?
    Zn1 O1 C1 O2 . . . . 154.42(16) ?
    Ca1 O1 C1 O2 3_645 . . . -82.4(2) ?
    Zn1 O1 C1 C3 . . . . -22.6(2) ?
    Ca1 O1 C1 C3 3_645 . . . 100.63(17) ?
    Ca1 O3 C2 O4 3_645 . . . -82.2(3) ?
    Ca1 O3 C2 C4 3_645 . . . 97.8(2) ?
    Zn1 O4 C2 O3 1_655 . . . 1.6(2) ?
    Zn1 O4 C2 C4 1_655 . . . -178.32(13) ?
    O2 C1 C3 C5 . . . . -77.1(2) ?
    O1 C1 C3 C5 . . . . 100.1(2) ?
    O2 C1 C3 C4 . . . . 103.6(2) ?
    O1 C1 C3 C4 . . . . -79.2(2) ?
    C5 C3 C4 C5 . . . 3_655 -0.6(3) ?
    C1 C3 C4 C5 . . . 3_655 178.61(17) ?
    C5 C3 C4 C2 . . . . 178.36(17) ?
    C1 C3 C4 C2 . . . . -2.4(3) ?
    O3 C2 C4 C5 . . . 3_655 176.38(17) ?
    O4 C2 C4 C5 . . . 3_655 -3.7(3) ?
    O3 C2 C4 C3 . . . . -2.6(3) ?
    O4 C2 C4 C3 . . . . 177.33(17) ?
    C4 C3 C5 C4 . . . 3_655 0.6(3) ?
    C1 C3 C5 C4 . . . 3_655 -178.66(17) ?
loop_
    _geom_hbond_atom_site_label_D
    _geom_hbond_atom_site_label_H
    _geom_hbond_atom_site_label_A
    _geom_hbond_site_symmetry_A
    _geom_hbond_distance_DH
    _geom_hbond_distance_HA
    _geom_hbond_distance_DA
    _geom_hbond_angle_DHA
    O6 H6 O4 . 0.85 2.49 3.255(4) 150.5
    O5 H5A O6 3_655 0.85 2.11 2.914(4) 157.1
    O5 H5B O1 3_545 0.85 2.16 2.951(2) 155.6
