# Supplementary material for: Poly[[diaqua­(μ8-benzene-1,2,4,5-tetra­carboxyl­ato)calciumzinc] monohydrate]
Source: Acta Crystallogr Sect E Struct Rep Online. 2012 Aug 4;68(Pt 9):m1150. doi: 10.1107/S1600536812034113 (PMC3435579; doi:10.1107/S1600536812034113)
Supplement: Supplementary file 2 [file e-68-m1150-Isup2.hkl]

# 
# h,k,l, Fc-squared, Fo-squared, sigma(Fo-squared) and status flag 
# 
data_I
_shelx_title ' p in P2/n                        P2/c' 
_shelx_refln_list_code          4 
_shelx_F_calc_maximum      161.20 
_exptl_crystal_F_000       412.00 
_reflns_d_resolution_high  0.7605 
 
loop_ 
 _symmetry_equiv_pos_as_xyz 
 'x, y, z' 
 '-x, y, -z+1/2' 
 '-x, -y, -z' 
 'x, -y, z-1/2' 
 
_cell_length_a     6.2006 
_cell_length_b     9.7700 
_cell_length_c    11.2590 
_cell_angle_alpha  90.000 
_cell_angle_beta  115.330 
_cell_angle_gamma  90.000 
 
_shelx_F_squared_multiplier     1.000 
 
loop_ 
 _refln_index_h 
 _refln_index_k 
 _refln_index_l 
 _refln_F_squared_calc 
 _refln_F_squared_meas 
 _refln_F_squared_sigma 
 _refln_observed_status 
   1   0   0      355.99      461.18      5.55 o 
   2   0   0     5849.87     5173.13     73.83 o 
   3   0   0      210.72      164.40      6.29 o 
   4   0   0     3550.04     3386.50     49.03 o 
   5   0   0        3.39        4.80      2.77 o 
   6   0   0      406.43      415.52     16.17 o 
   7   0   0      194.77      187.46     12.45 o 
   0   1   0      342.48      324.95      9.18 o 
   1   1   0      369.29      381.99      3.86 o 
   2   1   0     1029.68     1017.40     17.39 o 
   3   1   0     1117.15     1233.62     19.23 o 
   4   1   0     1049.96     1070.63     14.98 o 
   5   1   0      862.24      848.33     20.68 o 
   6   1   0        0.03        5.29      1.90 o 
   7   1   0      118.13      116.11      7.36 o 
   0   2   0     2351.82     2082.26     30.83 o 
   1   2   0     3521.08     3346.17     23.46 o 
   2   2   0       13.35        9.47      2.50 o 
   3   2   0     4225.56     4031.39     59.92 o 
   4   2   0     1894.51     1985.92     30.11 o 
   5   2   0     1324.80     1292.42     33.35 o 
   6   2   0       16.31       18.07      3.56 o 
   7   2   0     1129.83     1138.97     13.39 o 
   0   3   0      488.14      373.79      3.98 o 
   1   3   0     1082.47     1029.24      7.28 o 
   2   3   0     3021.50     3223.70     63.51 o 
   3   3   0      253.39      271.67      6.21 o 
   4   3   0      189.80      219.59      6.29 o 
   5   3   0       36.66       38.53      4.80 o 
   6   3   0      294.33      303.04     12.61 o 
   7   3   0        2.24        5.05      4.02 o 
   0   4   0       15.50       10.77      3.03 o 
   1   4   0     1068.12     1051.10     12.58 o 
   2   4   0     2811.22     2764.97     32.79 o 
   3   4   0     1787.57     1712.33     43.89 o 
   4   4   0      983.34     1021.27     19.46 o 
   5   4   0      334.85      339.79      8.47 o 
   6   4   0      578.54      569.18     14.73 o 
   7   4   0       40.20       41.17     10.11 o 
   0   5   0     1931.61     2030.23     24.41 o 
   1   5   0     2998.52     3074.39     36.19 o 
   2   5   0      158.46      170.92      3.39 o 
   3   5   0      732.31      721.76     12.39 o 
   4   5   0      148.81      142.29      9.83 o 
   5   5   0      135.23      126.90      5.98 o 
   6   5   0        4.56       13.14      5.21 o 
   0   6   0        5.46        8.47      2.08 o 
   1   6   0     3529.36     3499.28     24.52 o 
   2   6   0      405.32      417.45      9.14 o 
   3   6   0     1534.68     1624.87     31.18 o 
   4   6   0      543.69      541.36     19.52 o 
   5   6   0     1162.28     1160.76     32.75 o 
   6   6   0      117.11       98.51     13.75 o 
   0   7   0     1002.59      947.95     12.80 o 
   1   7   0       33.12       37.60      3.53 o 
   2   7   0      798.48      746.49     15.91 o 
   3   7   0       39.37       12.38     13.14 o 
   4   7   0      617.75      563.07     26.16 o 
   5   7   0       83.59       88.50      7.34 o 
   6   7   0      400.17      397.05     17.23 o 
   0   8   0      278.48      300.39     17.56 o 
   1   8   0       51.13       50.12      4.02 o 
   2   8   0     1606.83     1594.42     29.24 o 
   3   8   0      146.71      174.10     18.11 o 
   4   8   0      883.39      903.85     23.71 o 
   5   8   0       17.11       19.09      3.67 o 
   0   9   0       85.15      100.96      7.25 o 
   1   9   0     1565.84     1453.64     24.70 o 
   2   9   0       51.54       53.57      6.51 o 
   3   9   0       70.08       67.65      6.79 o 
   4   9   0        9.65        8.16      4.10 o 
   5   9   0      146.73      159.06     21.76 o 
   0  10   0      130.69      119.11      7.67 o 
   1  10   0      212.90      220.56      6.28 o 
   2  10   0      129.56      114.89     16.21 o 
   4  10   0      238.68      232.66     31.91 o 
   0  11   0       86.31       85.27     21.41 o 
   1  11   0       68.90       67.69      6.88 o 
   2  11   0      329.21      335.25     30.32 o 
   3  11   0       79.26       53.02     19.04 o 
   0  12   0       75.05       91.97     25.96 o 
   1  12   0       66.64       61.91      8.73 o 
   2  12   0       37.00       21.72      7.81 o 
  -7   1   1      598.87      573.24     15.72 o 
  -6   1   1      414.50      406.07     10.29 o 
  -5   1   1      833.12      802.47     23.57 o 
  -4   1   1      993.36      941.14     13.51 o 
  -3   1   1     3420.17     3362.72     48.10 o 
  -2   1   1      191.12      207.31      3.41 o 
  -1   1   1     1463.76     1512.32     14.98 o 
   0   1   1     7751.89     6406.65     88.85 o 
   1   1   1     2040.51     2237.91     46.14 o 
   2   1   1       10.80        9.88      1.74 o 
   3   1   1      573.95      559.49     10.32 o 
   4   1   1     1983.47     2022.78     58.85 o 
   5   1   1      262.57      265.60      9.91 o 
   6   1   1      119.56      120.11      5.56 o 
   7   1   1      469.16      436.84      8.76 o 
  -7   2   1      505.22      510.13     14.28 o 
  -6   2   1        1.34        9.67      3.20 o 
  -5   2   1        2.89        2.58      1.49 o 
  -4   2   1      241.64      257.88      4.81 o 
  -3   2   1      317.53      332.85      6.77 o 
  -2   2   1        3.89        7.59      1.05 o 
  -1   2   1      234.50      230.82      2.25 o 
   0   2   1      907.23      978.25      6.32 o 
   1   2   1     2196.97     2361.71     13.20 o 
   2   2   1     1452.26     1676.41     17.58 o 
   3   2   1      272.82      310.85      5.97 o 
   4   2   1      105.70      124.27      4.93 o 
   5   2   1        0.21        4.77      2.00 o 
   6   2   1       74.85       73.14      5.85 o 
   7   2   1      114.95      106.65     13.45 o 
  -7   3   1      103.90      134.38     19.33 o 
  -6   3   1      336.36      321.56      9.19 o 
  -5   3   1      212.74      237.99      6.99 o 
  -4   3   1      194.74      201.13      4.83 o 
  -3   3   1     4196.68     4299.54     49.50 o 
  -2   3   1     1171.61     1164.46      9.25 o 
  -1   3   1     1419.85     1331.48      9.67 o 
   0   3   1     2575.62     2405.24     19.77 o 
   1   3   1     3772.80     3609.53     27.29 o 
   2   3   1     1760.12     1827.95     19.27 o 
   3   3   1     1253.84     1184.53     31.80 o 
   4   3   1     1831.36     1892.90     36.90 o 
   5   3   1      425.15      406.37     10.06 o 
   6   3   1       52.23       71.44      6.30 o 
  -7   4   1       11.89       15.04      3.43 o 
  -6   4   1       63.82       73.97      5.99 o 
  -5   4   1       35.05       35.82      5.24 o 
  -4   4   1      454.63      465.58     20.53 o 
  -3   4   1      169.75      182.87      6.10 o 
  -2   4   1     1701.68     1703.44     17.59 o 
  -1   4   1      649.53      647.67      4.81 o 
   0   4   1      204.51      260.55      2.82 o 
   1   4   1      291.28      326.36      4.21 o 
   2   4   1      105.40      124.62      2.97 o 
   3   4   1      107.64      113.51      4.83 o 
   4   4   1      259.19      242.72      7.94 o 
   5   4   1       33.58       30.42      3.13 o 
   6   4   1      365.47      350.72      8.87 o 
  -7   5   1       54.00       46.46     11.02 o 
  -6   5   1      952.08      984.38     21.25 o 
  -5   5   1      117.81      124.68      4.03 o 
  -4   5   1     1827.02     1851.58     40.51 o 
  -3   5   1      859.14      887.17      8.55 o 
  -2   5   1     5015.00     4801.74     72.53 o 
  -1   5   1      222.71      205.90      2.87 o 
   0   5   1      936.08      835.36      8.63 o 
   1   5   1       69.43       52.28      2.26 o 
   2   5   1     3406.91     3566.17    112.79 o 
   3   5   1       72.63       71.22      4.87 o 
   4   5   1      613.34      610.85     12.48 o 
   5   5   1      627.64      607.14     12.67 o 
   6   5   1      613.55      623.42     20.66 o 
  -6   6   1        3.38        5.93      3.47 o 
  -5   6   1       69.19       75.33      6.69 o 
  -4   6   1      266.97      264.25      6.04 o 
  -3   6   1       59.32       62.52      6.18 o 
  -2   6   1       44.62       43.33      5.28 o 
  -1   6   1     2287.83     2240.42     15.35 o 
   0   6   1      195.58      227.37      4.19 o 
   1   6   1      494.89      455.25     11.26 o 
   2   6   1        5.14       11.24      2.13 o 
   3   6   1     1760.91     1807.98     32.90 o 
   4   6   1       66.31       73.26      5.46 o 
   5   6   1      663.94      644.39     46.00 o 
   6   6   1       49.76       44.91      9.28 o 
  -6   7   1       64.04       55.29      7.72 o 
  -5   7   1     1073.00     1076.95     27.57 o 
  -4   7   1        6.93       22.00      6.18 o 
  -3   7   1      210.81      214.78      8.66 o 
  -2   7   1      683.81      710.86     13.88 o 
  -1   7   1     1929.79     1865.77     21.91 o 
   0   7   1      436.30      419.99     19.18 o 
   1   7   1     3030.19     2944.80     43.56 o 
   2   7   1      601.34      574.59     12.11 o 
   3   7   1     1336.32     1419.05     24.56 o 
   4   7   1       34.61       41.03      6.09 o 
   5   7   1      321.98      322.37     22.37 o 
  -5   8   1      182.41      198.28     11.19 o 
  -4   8   1      732.22      769.55     27.80 o 
  -3   8   1      490.49      458.63     12.91 o 
  -2   8   1      981.81      998.51     23.57 o 
  -1   8   1      250.18      265.52     16.16 o 
   0   8   1     1074.74     1065.36     21.15 o 
   1   8   1       65.95       58.85      5.07 o 
   2   8   1      214.61      206.00     19.29 o 
   3   8   1      601.33      631.55     31.40 o 
   4   8   1        5.97        3.95      4.10 o 
   5   8   1        5.47        7.53      3.12 o 
  -5   9   1      111.23      107.06     20.75 o 
  -4   9   1      510.67      515.35     20.18 o 
  -3   9   1        1.46        5.21      2.64 o 
  -2   9   1      485.35      478.41     14.92 o 
  -1   9   1      647.19      608.72     13.14 o 
   0   9   1      609.57      616.43     13.64 o 
   1   9   1       21.79       28.18      3.86 o 
   2   9   1      961.63      924.22     22.49 o 
   3   9   1      139.10      141.39     12.27 o 
   4   9   1      310.37      290.23     16.92 o 
   5   9   1        1.83        2.95      3.66 o 
  -4  10   1       21.47       21.24      9.34 o 
  -3  10   1      355.04      378.47     10.93 o 
  -2  10   1       33.79       36.03      4.72 o 
  -1  10   1     1061.39     1100.89     31.82 o 
   0  10   1       25.11       35.63      5.97 o 
   1  10   1      442.66      469.64     17.63 o 
   2  10   1       83.76       92.97      5.66 o 
   4  10   1       13.02        8.45      3.75 o 
  -4  11   1      168.40      150.12      6.76 o 
  -3  11   1      231.76      227.57     20.49 o 
  -2  11   1       13.61       12.31      4.39 o 
  -1  11   1      690.59      721.21     45.77 o 
   0  11   1       31.99       23.15      6.07 o 
   1  11   1      110.77      106.79     10.71 o 
   2  11   1       50.76       22.16     15.87 o 
   3  11   1      681.29      639.79     10.99 o 
  -2  12   1      525.98      501.63     11.19 o 
  -1  12   1       11.85       17.92     12.93 o 
   0  12   1      476.53      467.05     18.84 o 
   1  12   1        4.18        5.39      1.93 o 
   2  12   1     1065.32     1128.57     30.26 o 
  -7   0   2      409.76      437.35     16.99 o 
  -6   0   2     2067.00     2173.13     42.45 o 
  -5   0   2      526.44      549.60     19.97 o 
  -4   0   2     1155.59     1144.11     19.55 o 
  -3   0   2        8.26       13.60      4.48 o 
  -2   0   2     2705.64     2450.76     25.29 o 
  -1   0   2     2330.69     2277.63     73.35 o 
   0   0   2     1417.84     1314.02     13.97 o 
   1   0   2    25985.43    20950.84    406.99 o 
   2   0   2     5257.87     4973.84     99.39 o 
   3   0   2      786.92      788.34     15.80 o 
   4   0   2     3576.71     3580.32     91.49 o 
   5   0   2       23.28       22.88      4.59 o 
   6   0   2      824.50      877.23     26.71 o 
  -7   1   2      322.48      334.30      8.51 o 
  -6   1   2       94.17       95.98      4.20 o 
  -5   1   2      306.58      310.34      8.05 o 
  -4   1   2       33.69       49.38      4.17 o 
  -3   1   2      653.43      614.96      9.95 o 
  -2   1   2        7.38        7.95      1.08 o 
  -1   1   2      844.45      870.81      4.69 o 
   0   1   2     1734.05     1843.46     13.20 o 
   1   1   2     7723.05     7430.88     76.78 o 
   2   1   2     1611.14     1799.40     26.97 o 
   3   1   2       40.34       41.91      4.41 o 
   4   1   2      266.20      265.30     12.31 o 
   5   1   2      130.79      129.65      7.76 o 
   6   1   2       28.40       28.74      4.35 o 
  -7   2   2      295.07      318.95     11.64 o 
  -6   2   2      564.07      599.96     14.69 o 
  -5   2   2     1383.13     1370.23     25.62 o 
  -4   2   2      106.67       83.69     10.18 o 
  -3   2   2    11143.96    10547.29    359.85 o 
  -2   2   2      920.52      894.15      5.54 o 
  -1   2   2     9292.07     7690.38    266.59 o 
   0   2   2      260.68      259.30      2.41 o 
   1   2   2     6615.28     6151.69     44.64 o 
   2   2   2       65.15       50.00      2.78 o 
   3   2   2     1924.46     1922.30     17.70 o 
   4   2   2      254.08      251.15      9.23 o 
   5   2   2     1566.77     1565.47     30.42 o 
   6   2   2       62.87       68.21      4.92 o 
  -7   3   2       25.93       26.14      5.93 o 
  -6   3   2      346.45      343.83     17.84 o 
  -5   3   2      149.76      153.76      5.70 o 
  -4   3   2      650.34      632.66      8.91 o 
  -3   3   2        5.57        9.94      1.39 o 
  -2   3   2      495.81      432.91      3.12 o 
  -1   3   2     1356.01     1323.96      7.27 o 
   0   3   2     4939.67     4504.98     43.75 o 
   1   3   2      307.80      362.19      4.30 o 
   2   3   2     2034.16     2008.81     24.62 o 
   3   3   2       56.19       61.95      3.62 o 
   4   3   2      136.35      127.28      4.89 o 
   5   3   2       85.38       93.71      6.27 o 
   6   3   2       55.10       55.76      7.15 o 
  -7   4   2        9.29       10.38      5.12 o 
  -6   4   2      924.21      917.56     36.63 o 
  -5   4   2       20.69       24.95      2.48 o 
  -4   4   2     2707.52     2797.54     50.12 o 
  -3   4   2      735.09      704.37     13.65 o 
  -2   4   2     7814.96     7235.57    162.96 o 
  -1   4   2       52.12       64.53      1.31 o 
   0   4   2     5131.61     5158.54     62.26 o 
   1   4   2        7.57       15.53      2.33 o 
   2   4   2     2575.87     2615.92     22.33 o 
   3   4   2        4.40        3.61      2.89 o 
   4   4   2     2382.34     2402.41     39.65 o 
   5   4   2      239.38      251.21     12.06 o 
   6   4   2      500.98      496.61     23.29 o 
  -7   5   2      228.50      196.32      9.85 o 
  -6   5   2      112.25      128.87     13.30 o 
  -5   5   2      483.26      469.12     11.82 o 
  -4   5   2       27.55       27.99      3.04 o 
  -3   5   2     1777.58     1694.57     17.59 o 
  -2   5   2        6.97        9.14      1.51 o 
  -1   5   2     1832.07     1787.67     19.08 o 
   0   5   2      241.53      265.04      4.22 o 
   1   5   2       32.57       22.88      2.21 o 
   2   5   2      108.40      115.76      3.83 o 
   3   5   2     1241.73     1217.27     22.72 o 
   4   5   2       15.89       22.90      2.57 o 
   5   5   2      981.66      954.19     18.20 o 
   6   5   2       44.74       35.44      7.68 o 
  -6   6   2       54.87       63.26      4.78 o 
  -5   6   2      518.75      570.32     17.54 o 
  -4   6   2      512.88      539.23     21.16 o 
  -2   6   2       90.82       88.98      3.72 o 
  -1   6   2      839.51      835.13      8.55 o 
   0   6   2      306.22      287.96     10.73 o 
   1   6   2     3664.43     3661.02     26.62 o 
   3   6   2     1104.98     1116.48     21.65 o 
   4   6   2      121.82      113.72      4.67 o 
   5   6   2      209.05      202.51     16.09 o 
  -6   7   2        3.06       11.40      3.95 o 
  -5   7   2      282.00      242.74     12.36 o 
  -4   7   2     1208.88     1239.20     37.86 o 
  -2   7   2     2026.03     1905.57     25.22 o 
  -1   7   2      465.21      468.89      8.73 o 
   0   7   2      912.63      877.80     15.06 o 
   1   7   2      369.04      370.11     13.00 o 
   2   7   2      598.90      643.02     11.85 o 
   3   7   2       68.99       66.84      5.40 o 
   4   7   2      333.77      323.53     14.62 o 
   5   7   2       67.91       58.50     11.14 o 
  -6   8   2      164.92      167.63      7.00 o 
  -5   8   2      393.97      390.44     24.49 o 
  -4   8   2      474.30      477.64     16.03 o 
  -3   8   2      214.23      224.15     10.56 o 
  -2   8   2      188.68      188.60      7.15 o 
  -1   8   2      505.37      468.17     11.20 o 
   0   8   2     1296.78     1270.98     24.39 o 
   1   8   2       72.59       64.01      5.68 o 
   2   8   2      732.39      726.79     24.05 o 
   3   8   2      190.59      203.97      7.65 o 
   4   8   2       15.72       22.92      4.44 o 
   5   8   2       33.00       36.55     11.38 o 
  -5   9   2      664.61      612.48     31.97 o 
  -4   9   2        8.28        9.72      9.05 o 
  -3   9   2       25.85       23.65      4.64 o 
  -2   9   2       47.03       51.36      6.77 o 
  -1   9   2      848.91      916.99     17.54 o 
   0   9   2      355.31      294.78     12.81 o 
   1   9   2      130.09      135.23      3.90 o 
   2   9   2      437.54      397.61      6.56 o 
   3   9   2     1029.95     1083.08     25.47 o 
   4   9   2       19.80       28.63      5.21 o 
  -4  10   2        1.30       -1.17      4.06 o 
  -3  10   2      187.62      208.40      9.58 o 
  -2  10   2       14.58       15.31      3.89 o 
  -1  10   2     1081.85     1054.84     19.25 o 
   0  10   2        2.92        4.07      1.90 o 
   1  10   2       57.30       53.99      4.09 o 
   2  10   2       32.93       34.88      5.46 o 
   3  10   2      782.54      810.50     25.86 o 
   4  10   2        7.21        6.54      3.73 o 
  -4  11   2      186.36      156.52     36.29 o 
  -3  11   2      117.94      103.21     10.86 o 
  -2  11   2      330.32      343.89     12.49 o 
  -1  11   2      102.46      100.81      8.26 o 
   0  11   2      243.24      235.26     13.76 o 
   1  11   2       40.51       50.02      5.07 o 
   2  11   2      183.55      193.58      7.26 o 
   3  11   2       39.03       34.05     10.94 o 
  -2  12   2      257.45      278.26      8.42 o 
  -1  12   2       20.95       12.60      3.53 o 
   0  12   2      213.59      196.47      8.80 o 
   1  12   2        6.08        8.11      3.40 o 
  -7   1   3       23.03       24.46      3.96 o 
  -6   1   3     2365.98     2448.01     21.13 o 
  -5   1   3      590.15      574.55     11.13 o 
  -4   1   3     1247.74     1269.89     29.00 o 
  -3   1   3       39.73       22.61      3.16 o 
  -2   1   3    13114.30    11826.50    405.99 o 
  -1   1   3       17.69       14.17      0.64 o 
   0   1   3      237.05      225.14      4.65 o 
   1   1   3     2976.34     2961.60     61.31 o 
   2   1   3     3596.29     3740.23     53.95 o 
   3   1   3      319.87      354.96     20.86 o 
   4   1   3      110.41       97.11      7.75 o 
   5   1   3      404.98      416.39     15.57 o 
   6   1   3      386.45      353.19     10.88 o 
  -7   2   3       31.34       40.26      3.98 o 
  -6   2   3      124.56      134.70      5.80 o 
  -5   2   3       91.86      100.73      5.30 o 
  -4   2   3       13.45       14.15      1.53 o 
  -3   2   3      479.71      443.00      6.14 o 
  -2   2   3     7077.36     7254.74     64.17 o 
  -1   2   3      175.51      167.04      2.92 o 
   0   2   3      316.97      308.83      2.42 o 
   1   2   3     2615.38     2989.82     23.59 o 
   2   2   3      108.72      105.26      8.00 o 
   3   2   3      459.49      451.49      9.57 o 
   4   2   3        0.21        1.94      2.15 o 
   5   2   3       88.48       74.76      9.70 o 
   6   2   3       84.68       84.91      9.45 o 
  -7   3   3      981.63      949.07     37.82 o 
  -6   3   3      128.06      143.06      4.75 o 
  -5   3   3     1003.45      979.79     22.49 o 
  -4   3   3      139.76      156.25      2.98 o 
  -3   3   3     1532.29     1583.24     16.58 o 
  -2   3   3     1865.38     1885.04     26.90 o 
  -1   3   3     1922.88     1836.56     10.58 o 
   0   3   3       69.87       52.59      1.20 o 
   1   3   3     2985.82     2913.14     34.48 o 
   2   3   3      420.82      402.64     17.47 o 
   3   3   3     1416.94     1486.04     24.05 o 
   4   3   3      491.65      482.55     14.43 o 
   5   3   3     1387.35     1371.29     25.11 o 
   6   3   3      106.53      113.29     16.52 o 
  -7   4   3       22.18        7.86      7.10 o 
  -6   4   3        1.56        2.56      2.94 o 
  -5   4   3       36.06       33.20      7.85 o 
  -4   4   3      359.94      378.68      7.05 o 
  -3   4   3      690.06      727.13     10.50 o 
  -2   4   3      170.80      182.78      4.58 o 
  -1   4   3      509.41      522.22      8.75 o 
   0   4   3      964.58      977.78     10.94 o 
   1   4   3       82.74       76.71      2.34 o 
   2   4   3        1.52        1.62      1.48 o 
   3   4   3      131.48      137.38     11.48 o 
   4   4   3       50.75       44.41      5.92 o 
   5   4   3       65.32       57.45      5.63 o 
   6   4   3        1.21       11.25      3.02 o 
  -7   5   3      185.49      176.17      7.13 o 
  -6   5   3       38.19       40.08      6.66 o 
  -5   5   3      397.67      392.56     15.15 o 
  -4   5   3      972.80     1019.17     23.14 o 
  -3   5   3     2775.65     2743.77     38.72 o 
  -2   5   3      913.96      895.17     20.04 o 
  -1   5   3     2141.37     2112.07     21.91 o 
   0   5   3     3896.41     3854.41     38.84 o 
   1   5   3     1264.47     1215.23     10.46 o 
   2   5   3       65.93       69.82     10.81 o 
   3   5   3      294.39      310.23      7.48 o 
   4   5   3      917.91      923.33     13.17 o 
   5   5   3       36.91       32.37      4.72 o 
  -7   6   3      111.63      109.73     11.19 o 
  -6   6   3        2.71        7.69      7.13 o 
  -5   6   3      273.64      281.77     11.96 o 
  -4   6   3       21.57       21.27      4.46 o 
  -3   6   3      563.99      597.97     15.62 o 
  -2   6   3       13.56       12.45      3.43 o 
  -1   6   3      509.00      499.96      9.08 o 
   0   6   3      336.77      356.42      4.93 o 
   1   6   3       72.67       80.86      2.84 o 
   2   6   3      123.02      119.05      4.60 o 
   3   6   3      334.45      311.57      8.72 o 
   4   6   3      155.76      160.11     12.13 o 
   5   6   3       32.21       26.46      3.90 o 
  -6   7   3       62.49       75.92      9.35 o 
  -5   7   3      556.93      601.25     23.07 o 
  -4   7   3      907.62      916.94     29.75 o 
  -3   7   3      809.70      804.07     16.49 o 
  -2   7   3      234.98      253.34      7.42 o 
  -1   7   3     1559.29     1587.25     19.09 o 
   0   7   3      597.13      580.87     10.75 o 
   1   7   3     1468.10     1539.15     24.45 o 
   3   7   3      878.76      881.92     15.51 o 
   4   7   3      325.30      328.13      8.65 o 
   5   7   3      133.33      137.89     21.31 o 
  -6   8   3      322.87      315.53      8.94 o 
  -5   8   3       72.72       78.40      7.02 o 
  -4   8   3      773.86      829.19     22.54 o 
  -3   8   3        3.42        3.55      2.33 o 
  -2   8   3      246.25      248.54     11.43 o 
  -1   8   3      231.93      221.77      5.40 o 
   0   8   3      897.69      897.95     15.12 o 
   1   8   3       69.03       67.34      3.79 o 
   2   8   3     1857.35     1890.78     22.04 o 
   3   8   3        1.12        2.59      1.89 o 
   4   8   3      565.87      548.25     20.51 o 
  -5   9   3       15.83       13.41      4.80 o 
  -4   9   3      739.50      730.28     26.82 o 
  -3   9   3        1.40        2.91      3.06 o 
  -2   9   3      941.92      926.95     19.59 o 
  -1   9   3        7.70        9.30      2.00 o 
   0   9   3     1705.20     1708.82     31.33 o 
   1   9   3       82.70       70.25      6.00 o 
   2   9   3     1001.86     1028.24     27.56 o 
   3   9   3      143.86      140.04      9.59 o 
   4   9   3      279.16      271.37     21.18 o 
  -5  10   3      527.59      548.68     16.68 o 
  -3  10   3      580.73      499.50     16.04 o 
  -2  10   3        2.43        2.76      1.76 o 
  -1  10   3     1013.27     1024.91     19.94 o 
   0  10   3       57.57       53.66      3.83 o 
   1  10   3      560.49      554.69     16.50 o 
   2  10   3        3.68       10.60      3.30 o 
   3  10   3      704.88      670.95     21.93 o 
  -4  11   3       17.50        4.98      4.66 o 
  -3  11   3      566.02      613.83     20.15 o 
  -2  11   3       61.65       50.59      7.52 o 
  -1  11   3      878.73      823.40     15.57 o 
   0  11   3        3.94        4.61      1.75 o 
   1  11   3       70.64       85.48     10.14 o 
   2  11   3        1.27        3.80      3.37 o 
  -2  12   3      435.31      451.44     13.22 o 
  -1  12   3        3.13        4.23      1.80 o 
   0  12   3      523.41      600.32     12.63 o 
   1  12   3       64.87       64.08     13.43 o 
  -8   0   4      166.92      169.23     21.89 o 
  -7   0   4        8.63        8.19      2.20 o 
  -6   0   4     3465.09     3551.89     28.68 o 
  -3   0   4      364.23      414.79      7.60 o 
  -2   0   4     6226.14     6161.11     72.69 o 
  -1   0   4       35.11       36.02      1.75 o 
   0   0   4      211.49      155.19      7.25 o 
   1   0   4       29.91       29.77      8.21 o 
   2   0   4    15206.95    15513.06    379.90 o 
   3   0   4      335.02      329.96     12.88 o 
   4   0   4      323.34      353.90     17.77 o 
   5   0   4      945.86      870.55     31.85 o 
   6   0   4      402.71      413.94     18.94 o 
  -8   1   4       61.60       57.58     10.94 o 
  -7   1   4        6.97        9.76      2.23 o 
  -6   1   4        3.22        5.56      1.68 o 
  -5   1   4       43.56       46.03      4.03 o 
  -4   1   4        5.61        4.42      5.30 o 
  -3   1   4     1258.08     1268.71     13.42 o 
  -2   1   4     1232.30     1383.02      9.62 o 
  -1   1   4     2110.41     1988.22     13.14 o 
   0   1   4      464.55      504.03      4.45 o 
   1   1   4      182.06      124.96      9.77 o 
   2   1   4      172.62      215.58      8.09 o 
   3   1   4       82.56       79.75      4.69 o 
   4   1   4       67.72       63.46      4.48 o 
   5   1   4       28.05       32.11      4.58 o 
   6   1   4      193.14      188.30      6.75 o 
  -7   2   4      659.52      626.04     17.50 o 
  -6   2   4       20.03       25.87      3.31 o 
  -5   2   4     2917.30     2964.51     66.01 o 
  -4   2   4        4.30        6.46      1.49 o 
  -3   2   4     2159.75     2004.74     20.64 o 
  -2   2   4     7055.67     6869.94     51.67 o 
  -1   2   4     6649.37     6216.59     33.03 o 
   0   2   4      285.33      242.71      3.58 o 
   1   2   4     6360.14     6223.87    176.70 o 
   2   2   4      675.10      674.82      9.56 o 
   3   2   4     1854.79     1831.39     42.85 o 
   4   2   4       16.34       13.71      2.56 o 
   5   2   4     1025.14      979.26     17.08 o 
   6   2   4       93.66       87.95      8.88 o 
  -7   3   4       42.41       44.11      8.30 o 
  -6   3   4      439.98      440.68     11.96 o 
  -5   3   4       32.50       32.71      3.66 o 
  -4   3   4     2444.24     2433.46     33.79 o 
  -3   3   4      416.73      468.03      8.90 o 
  -2   3   4      852.69      920.35      7.49 o 
  -1   3   4     1274.52     1386.66     11.01 o 
   0   3   4     3917.91     4046.37     30.62 o 
   1   3   4      449.73      485.21      7.44 o 
   2   3   4     1098.55     1115.47     11.83 o 
   3   3   4       63.62       66.98      3.71 o 
   4   3   4     1416.40     1445.78     19.41 o 
   5   3   4      319.80      271.45     11.98 o 
  -7   4   4      227.85      210.54      9.14 o 
  -6   4   4      317.64      354.43     12.78 o 
  -5   4   4      119.30      126.38      5.86 o 
  -4   4   4     1820.44     1767.61     34.46 o 
  -3   4   4      104.90       99.10      3.95 o 
  -2   4   4     3924.87     3809.48     44.73 o 
  -1   4   4      761.25      816.31      8.45 o 
   0   4   4     6027.33     6088.67    156.64 o 
   1   4   4       15.93       17.70      2.30 o 
   2   4   4      819.79      747.04     12.74 o 
   3   4   4       47.38       46.12      5.15 o 
   4   4   4     1291.56     1294.87     23.09 o 
   5   4   4       55.99       75.13     19.50 o 
  -7   5   4      367.27      347.89     13.13 o 
  -6   5   4        1.33        5.03      3.77 o 
  -5   5   4      119.29      121.79      7.98 o 
  -4   5   4        1.74        5.03      2.70 o 
  -3   5   4     1069.03     1099.50     44.20 o 
  -2   5   4        0.35        4.03      1.37 o 
  -1   5   4     2337.60     2260.67     14.82 o 
   0   5   4        0.60        2.64      1.86 o 
   1   5   4     1746.55     1848.69     53.62 o 
   2   5   4      604.12      643.24     12.04 o 
   3   5   4      862.50      862.88     25.50 o 
   4   5   4       20.26       21.91      4.98 o 
   5   5   4      147.01      163.10      8.05 o 
  -7   6   4      322.61      341.12     27.12 o 
  -6   6   4      122.79      110.41     12.78 o 
  -5   6   4      820.59      834.16     21.12 o 
  -4   6   4      700.14      693.20     24.55 o 
  -3   6   4     2290.55     2248.95     46.37 o 
  -2   6   4      679.51      694.24     10.21 o 
  -1   6   4     1314.05     1283.93      9.91 o 
   0   6   4      510.92      514.64     10.02 o 
   1   6   4      728.03      713.76     10.72 o 
   2   6   4       73.83       74.31      3.54 o 
   3   6   4      947.55      938.50     14.95 o 
   4   6   4      397.85      400.74     23.95 o 
   5   6   4      350.22      355.72     11.90 o 
  -6   7   4      496.11      513.97     24.78 o 
  -5   7   4       94.43       94.38     10.85 o 
  -4   7   4      170.85      191.72     16.95 o 
  -3   7   4      805.57      789.45     16.14 o 
  -2   7   4       65.33       73.21      6.23 o 
  -1   7   4      981.48      969.81     12.27 o 
   0   7   4      369.10      398.35      7.93 o 
   1   7   4      262.52      274.50      6.88 o 
   2   7   4      351.66      343.01      7.79 o 
   3   7   4        6.73        5.93      2.07 o 
   4   7   4       90.80       84.70      5.04 o 
  -6   8   4      135.37      139.81      8.90 o 
  -5   8   4       11.64       12.15      5.26 o 
  -4   8   4      959.21     1012.85     25.02 o 
  -3   8   4       84.27      105.94      6.35 o 
  -2   8   4      708.64      713.07     13.95 o 
  -1   8   4        6.57        6.81      1.71 o 
   0   8   4     1146.93     1166.70     17.89 o 
   1   8   4      414.53      383.71      9.09 o 
   2   8   4      141.60      151.05      5.61 o 
   3   8   4       95.22       92.01      5.98 o 
   4   8   4      447.29      444.43     15.78 o 
  -5   9   4      405.98      432.74     21.43 o 
  -4   9   4      143.98      123.84     18.10 o 
  -3   9   4      533.78      520.66     11.99 o 
  -2   9   4        3.27        5.82      2.18 o 
  -1   9   4      110.87      108.62      6.60 o 
   0   9   4       20.04       20.84      2.64 o 
   1   9   4      890.53      860.77     13.90 o 
   2   9   4        4.98        1.30      2.27 o 
   3   9   4      540.28      531.37     17.77 o 
  -5  10   4        2.61        3.29      3.69 o 
  -4  10   4       28.88       17.62     13.97 o 
  -3  10   4      405.24      399.76     10.34 o 
  -2  10   4       45.83       40.10      6.09 o 
  -1  10   4      405.36      411.49     10.40 o 
   0  10   4        1.91        2.89      1.40 o 
   1  10   4      275.15      277.13     11.76 o 
   2  10   4        4.11        5.69      1.82 o 
   3  10   4      163.21      170.79     16.68 o 
  -4  11   4      507.08      551.05     16.30 o 
  -3  11   4        6.63        5.89      2.54 o 
  -2  11   4      438.39      456.77     13.54 o 
  -1  11   4       17.09       10.92      3.24 o 
   0  11   4      786.22      774.76     25.23 o 
   1  11   4        1.85        4.68      2.76 o 
   2  11   4      221.28      232.46     14.61 o 
  -2  12   4       81.76       92.17      8.91 o 
  -1  12   4       92.08      106.29      6.97 o 
   0  12   4       32.53       22.91      9.03 o 
  -8   1   5      246.81      237.16      5.80 o 
  -7   1   5      241.36      247.70     21.89 o 
  -6   1   5      151.87      146.45      5.55 o 
  -5   1   5     2382.70     2513.73     64.68 o 
  -4   1   5      403.72      390.52     10.67 o 
  -3   1   5     2027.50     2144.53     53.20 o 
  -2   1   5     1381.68     1300.67     12.10 o 
  -1   1   5     2263.66     2132.72     19.26 o 
   0   1   5      378.38      350.66      5.10 o 
   1   1   5      439.96      430.57     15.92 o 
   2   1   5     4338.84     4520.74     45.84 o 
   3   1   5      221.83      216.36      7.00 o 
   4   1   5      316.24      323.50      7.27 o 
   5   1   5      143.45      118.70      7.16 o 
  -8   2   5       21.87       22.38      5.17 o 
  -7   2   5        0.48        3.55      2.12 o 
  -6   2   5        3.95        6.67      3.23 o 
  -5   2   5      816.03      808.16     22.11 o 
  -4   2   5      478.55      506.93      8.98 o 
  -3   2   5       18.56       28.00      3.93 o 
  -2   2   5       24.16       32.11      1.49 o 
  -1   2   5      192.63      200.42      2.45 o 
   0   2   5      271.89      249.08      4.40 o 
   1   2   5      311.69      349.11      8.89 o 
   2   2   5        1.18        7.13      1.72 o 
   3   2   5      335.91      311.76      8.58 o 
   4   2   5       36.15       33.94      3.80 o 
   5   2   5        1.16        4.37      2.23 o 
  -7   3   5      245.05      252.33      8.08 o 
  -6   3   5      775.99      757.35     19.61 o 
  -5   3   5     1000.03     1053.63     24.80 o 
  -4   3   5      829.25      811.76     11.03 o 
  -3   3   5      821.75      838.10     10.89 o 
  -2   3   5      866.45      949.33      8.40 o 
  -1   3   5     4075.47     4103.90     33.83 o 
   0   3   5      625.32      595.37      6.48 o 
   1   3   5      374.19      359.39      6.02 o 
   2   3   5      250.05      253.57      6.26 o 
   3   3   5      732.07      708.09     16.07 o 
   4   3   5      168.63      180.95      6.01 o 
   5   3   5      400.10      400.72     14.87 o 
  -7   4   5        0.64        4.64      2.54 o 
  -6   4   5      159.58      186.27     13.47 o 
  -5   4   5       60.19       62.14      5.95 o 
  -4   4   5       62.18       86.35      8.06 o 
  -3   4   5      162.36      166.91      5.01 o 
  -2   4   5      452.69      470.48      5.54 o 
  -1   4   5      175.71      189.06      2.87 o 
   0   4   5     1287.75     1364.74     17.77 o 
   1   4   5       50.19       48.02      3.29 o 
   2   4   5        3.28        3.99      1.89 o 
   3   4   5      124.82      114.25      6.45 o 
   4   4   5       36.06       34.04      4.83 o 
   5   4   5       90.05       84.47      7.70 o 
  -7   5   5       71.12       67.15     24.09 o 
  -6   5   5      428.16      460.54     17.60 o 
  -5   5   5       51.94       64.11      6.08 o 
  -4   5   5     1476.26     1522.83     35.00 o 
  -3   5   5        7.31        5.78      2.51 o 
  -2   5   5     1808.39     1826.49     12.03 o 
  -1   5   5     1409.88     1418.77     11.75 o 
   0   5   5     3125.98     3119.34     22.69 o 
   1   5   5      609.48      630.87     12.12 o 
   2   5   5      777.93      777.70     18.90 o 
   3   5   5      292.24      308.90     16.85 o 
   4   5   5      477.54      481.85     12.08 o 
   5   5   5       96.96       95.21      7.44 o 
  -7   6   5      460.07      474.98     14.60 o 
  -6   6   5       87.74       76.91      6.49 o 
  -5   6   5       32.50       46.85      5.70 o 
  -4   6   5       49.96       57.77      9.69 o 
  -3   6   5      378.25      381.90     16.81 o 
  -2   6   5      149.51      144.37      3.21 o 
  -1   6   5      355.91      349.05      8.38 o 
   0   6   5        6.90       10.35      1.80 o 
   1   6   5     1236.78     1305.65     22.91 o 
   2   6   5      234.77      220.61      5.86 o 
   3   6   5      130.23      119.80     12.21 o 
   4   6   5        2.79        7.34      2.71 o 
  -6   7   5      126.78      137.40     17.51 o 
  -5   7   5      714.37      729.97     25.39 o 
  -4   7   5      314.63      309.63      9.37 o 
  -3   7   5     2104.56     2114.78     39.21 o 
  -2   7   5       69.07       72.58      8.51 o 
  -1   7   5      245.04      264.32      6.44 o 
   0   7   5      305.85      320.39      6.62 o 
   1   7   5      909.93      942.60     19.71 o 
   2   7   5       27.00       29.70      4.03 o 
   3   7   5      966.78      946.82     16.92 o 
   4   7   5       89.77       93.92      7.94 o 
  -6   8   5      379.24      420.82     13.68 o 
  -5   8   5        7.29        2.35      3.37 o 
  -4   8   5      466.71      507.59     13.74 o 
  -3   8   5      467.44      472.84     10.30 o 
  -2   8   5      683.76      686.36     18.74 o 
  -1   8   5      370.60      369.81      7.80 o 
   0   8   5      739.89      725.37     14.69 o 
   1   8   5      231.68      224.57      8.17 o 
   2   8   5      303.50      305.68      9.74 o 
   3   8   5       25.18       24.30      3.75 o 
   4   8   5      171.65      154.65      6.48 o 
  -5   9   5        1.18        3.73      5.87 o 
  -4   9   5      445.86      488.16     29.86 o 
  -3   9   5      213.52      206.16      7.82 o 
  -2   9   5      766.89      733.86     13.76 o 
  -1   9   5        2.49        3.91      1.54 o 
   0   9   5      440.69      448.12     10.51 o 
   1   9   5      291.77      282.96      6.66 o 
   2   9   5      261.29      281.29      7.26 o 
   3   9   5        6.97       14.01      3.55 o 
  -5  10   5       94.96       96.86     23.82 o 
  -4  10   5       77.60       13.00     35.11 o 
  -3  10   5      649.92      694.54     13.52 o 
  -2  10   5       23.27       22.04      4.47 o 
  -1  10   5      323.75      315.60     20.88 o 
   0  10   5       41.37       40.91      5.98 o 
   1  10   5      880.42      881.20     13.50 o 
   2  10   5        3.84        2.12      1.29 o 
  -4  11   5       35.11       37.02     10.64 o 
  -3  11   5      269.31      255.31     10.40 o 
  -2  11   5       64.13       61.21     11.34 o 
  -1  11   5      306.84      309.32     14.27 o 
   0  11   5       13.04        7.76      3.24 o 
   1  11   5      770.05      798.38     15.56 o 
  -2  12   5      384.76      400.47      8.42 o 
  -1  12   5      126.60      124.78     13.58 o 
  -8   0   6     1002.82     1022.07     19.27 o 
  -7   0   6        6.48        6.02      2.39 o 
  -6   0   6      400.75      427.21     15.38 o 
  -5   0   6      699.17      707.05     23.59 o 
  -4   0   6     8255.15     8125.46     93.39 o 
  -3   0   6     1153.43     1153.96     17.42 o 
  -2   0   6     4919.08     4669.43     93.50 o 
  -1   0   6       30.92       27.70      6.03 o 
   0   0   6     3685.52     3638.10     74.54 o 
   1   0   6        4.41        9.37      5.55 o 
   2   0   6      940.06      925.76     27.66 o 
   3   0   6      616.32      644.60     22.40 o 
   4   0   6     1247.72     1283.49     41.13 o 
   5   0   6        3.02       11.57      4.08 o 
  -8   1   6       10.30        8.55      2.97 o 
  -7   1   6       57.05       63.91      5.49 o 
  -6   1   6      590.98      584.71     14.01 o 
  -5   1   6     1345.60     1330.07     41.86 o 
  -4   1   6     1057.32     1077.85     10.55 o 
  -3   1   6      565.28      556.42      5.83 o 
  -2   1   6      279.57      258.93      4.15 o 
  -1   1   6      569.82      561.32      6.48 o 
   0   1   6      659.37      702.12     11.99 o 
   1   1   6     1166.30     1169.21     24.27 o 
   2   1   6      370.11      386.47      8.99 o 
   3   1   6     1870.07     1895.50     31.76 o 
   4   1   6      244.00      231.59     11.79 o 
   5   1   6       60.65       57.24      6.07 o 
  -8   2   6      258.18      247.03      8.34 o 
  -7   2   6      649.65      635.61     20.07 o 
  -6   2   6      240.29      250.05      6.85 o 
  -5   2   6      702.97      668.94     16.23 o 
  -4   2   6      861.76      840.83      7.77 o 
  -3   2   6     1788.81     1794.93     13.10 o 
  -2   2   6      106.72      144.27      2.48 o 
  -1   2   6     8678.32     8290.14    149.52 o 
   0   2   6      361.86      346.95      6.80 o 
   1   2   6     2663.09     2756.11     23.92 o 
   2   2   6      514.66      516.01     18.65 o 
   3   2   6     1311.78     1316.71     28.13 o 
   4   2   6      122.16      104.69      6.51 o 
   5   2   6      358.63      337.79      8.41 o 
  -7   3   6       28.47       20.64      6.98 o 
  -6   3   6       48.63       31.28     16.47 o 
  -5   3   6      322.29      290.46      7.40 o 
  -4   3   6      162.44      173.01      4.72 o 
  -3   3   6       39.99       44.56      1.23 o 
  -2   3   6      641.71      589.49      4.49 o 
  -1   3   6      324.39      356.71      3.99 o 
   0   3   6       33.91       24.31      4.07 o 
   1   3   6      102.81      129.22      7.25 o 
   2   3   6      351.74      367.51      9.76 o 
   3   3   6       97.85      104.98      4.69 o 
   4   3   6       65.61       70.23      7.96 o 
   5   3   6        9.90       11.77      3.87 o 
  -7   4   6      135.89      149.42     21.52 o 
  -6   4   6     1219.14     1130.97     38.32 o 
  -5   4   6      211.15      236.20     24.26 o 
  -4   4   6      864.45      827.61     11.12 o 
  -3   4   6       29.83       25.59      1.62 o 
  -2   4   6     1718.55     1733.22     12.30 o 
  -1   4   6     1772.31     1753.34     12.83 o 
   0   4   6     2145.55     2149.50     17.35 o 
   1   4   6      202.98      211.72      6.93 o 
   2   4   6     1452.17     1453.16     25.38 o 
   3   4   6       33.41       35.61      3.68 o 
   4   4   6      499.05      506.91     13.96 o 
  -7   5   6      206.95      207.35     12.76 o 
  -6   5   6       90.01       69.64     19.97 o 
  -5   5   6      326.88      337.21      9.92 o 
  -4   5   6       50.99       81.57     12.50 o 
  -3   5   6      421.60      417.19      9.53 o 
  -2   5   6       79.54       82.00      2.45 o 
  -1   5   6      824.95      814.97     18.24 o 
   0   5   6       99.76       94.01      4.33 o 
   1   5   6      502.37      488.82     11.24 o 
   2   5   6        6.68       10.61      3.29 o 
   3   5   6       65.43       59.35      9.20 o 
   4   5   6        1.18        7.82      4.46 o 
  -7   6   6      315.10      309.57     11.56 o 
  -6   6   6       37.31       40.54      5.45 o 
  -5   6   6     1571.68     1599.84     35.85 o 
  -4   6   6       60.31       73.23      5.03 o 
  -3   6   6     1595.98     1583.77     29.02 o 
  -2   6   6      818.69      822.93     12.98 o 
  -1   6   6      521.19      524.94     12.69 o 
   0   6   6        5.51        9.14      2.74 o 
   1   6   6      754.59      757.15     14.05 o 
   2   6   6        7.47       10.32      2.71 o 
   3   6   6      915.99      881.07     15.26 o 
   4   6   6        2.88        4.33      2.59 o 
  -6   7   6      215.84      188.50     11.23 o 
  -5   7   6        4.57        6.39      4.07 o 
  -4   7   6      261.50      265.89     17.22 o 
  -3   7   6       13.62        8.00      4.02 o 
  -2   7   6     2232.51     2243.91     43.15 o 
  -1   7   6     1346.44     1329.32     22.32 o 
   0   7   6     2658.98     2700.23     32.75 o 
   1   7   6       68.50       75.52      9.10 o 
   2   7   6      519.89      519.03     11.13 o 
   3   7   6       16.84        9.36      2.91 o 
  -6   8   6      462.77      474.45     14.16 o 
  -5   8   6        3.15        4.65      5.13 o 
  -3   8   6      181.95      185.16      8.12 o 
  -2   8   6      657.58      643.78     16.13 o 
  -1   8   6        1.78        2.83      1.34 o 
   0   8   6      416.37      424.41      7.05 o 
   1   8   6      115.90      112.72      4.06 o 
   2   8   6      917.28      963.91     36.34 o 
   3   8   6        6.83        8.24      5.23 o 
  -5   9   6       95.60       88.18     13.60 o 
  -4   9   6      224.90      248.11     15.60 o 
  -3   9   6     1159.84     1192.48     22.85 o 
  -2   9   6       97.74       91.60      8.93 o 
  -1   9   6       36.76       39.19      5.63 o 
   0   9   6        3.61        3.93      1.78 o 
   1   9   6      337.48      337.90      7.52 o 
   2   9   6       20.21       20.66      3.14 o 
  -4  10   6        4.85        4.05      2.14 o 
  -3  10   6      436.70      430.02     10.43 o 
  -2  10   6      135.08      134.95      6.31 o 
  -1  10   6       41.28       33.73      6.70 o 
   0  10   6      133.84      136.48      8.15 o 
   1  10   6      467.71      500.68     16.64 o 
   2  10   6        7.90       10.30      3.71 o 
  -3  11   6      191.53      215.81      5.71 o 
  -2  11   6       68.46       49.90     10.50 o 
  -1  11   6      226.22      243.13      7.92 o 
   0  11   6       70.00       65.00      7.33 o 
  -8   1   7      427.13      456.42      7.19 o 
  -7   1   7      509.37      474.80     30.20 o 
  -6   1   7      134.01      140.35      6.62 o 
  -5   1   7      132.44      138.32      7.43 o 
  -4   1   7     3965.80     3980.34     57.19 o 
  -3   1   7     1106.52     1099.46     18.38 o 
  -2   1   7       85.20       80.67      3.88 o 
  -1   1   7     1296.90     1277.40      9.88 o 
   0   1   7     1441.15     1467.99     14.31 o 
   1   1   7      910.24      961.00     16.38 o 
   2   1   7       16.79       19.72      2.83 o 
   3   1   7     1741.12     1643.54     48.32 o 
   4   1   7      308.31      295.16     25.82 o 
  -8   2   7        2.00        3.95      2.36 o 
  -7   2   7      121.27      113.76      6.60 o 
  -6   2   7       16.47       20.93      4.22 o 
  -5   2   7        2.76        3.58      2.02 o 
  -4   2   7      202.45      178.94      3.42 o 
  -3   2   7      132.19      135.30      2.56 o 
  -2   2   7     1223.94     1231.45     10.06 o 
  -1   2   7       25.45       24.32      2.32 o 
   0   2   7      138.93      141.38      3.24 o 
   1   2   7      193.61      201.10      6.54 o 
   2   2   7       22.51       20.05      4.95 o 
   3   2   7       35.06       32.32      4.77 o 
   4   2   7        2.16        3.25      1.58 o 
  -7   3   7      605.93      632.86     20.11 o 
  -6   3   7      297.48      276.78      9.49 o 
  -5   3   7      938.19      930.46     57.25 o 
  -4   3   7      829.22      892.73     14.37 o 
  -3   3   7      843.25      835.16     10.94 o 
  -2   3   7      866.67      896.40      9.24 o 
  -1   3   7     1738.23     1735.18     11.99 o 
   0   3   7     1507.94     1495.74     23.76 o 
   1   3   7      720.58      725.35     26.07 o 
   2   3   7      273.58      270.65      7.16 o 
   3   3   7      190.94      174.17     17.66 o 
   4   3   7      128.54      133.96     28.73 o 
  -7   4   7        0.35        2.72      4.02 o 
  -6   4   7      240.86      268.86     11.80 o 
  -5   4   7      144.26      145.11     16.42 o 
  -4   4   7       10.48        7.77      1.96 o 
  -3   4   7      144.85      142.87      4.18 o 
  -2   4   7      237.50      219.64      3.31 o 
  -1   4   7        7.89        8.87      1.30 o 
   0   4   7      138.52      146.00      5.91 o 
   1   4   7        0.49        3.28      1.86 o 
   2   4   7      730.42      696.72     11.06 o 
   3   4   7       25.63       31.59      5.68 o 
   4   4   7      147.10      134.76     11.94 o 
  -7   5   7      240.62      233.10     12.78 o 
  -6   5   7     1133.77     1075.83     38.09 o 
  -5   5   7      252.50      263.53      7.67 o 
  -4   5   7      300.15      321.27     22.54 o 
  -3   5   7       63.52       64.97      3.92 o 
  -2   5   7     1744.41     1791.72     20.75 o 
  -1   5   7       99.98      100.38      5.85 o 
   0   5   7     1079.24     1086.66     21.08 o 
   1   5   7       88.13      106.65     10.26 o 
   2   5   7     2155.13     2120.88     28.75 o 
   3   5   7       57.87       78.48      7.60 o 
   4   5   7      257.57      225.00      7.10 o 
  -7   6   7      116.59      120.99      7.75 o 
  -6   6   7       39.89       42.15     15.78 o 
  -5   6   7      605.58      617.24     15.55 o 
  -4   6   7      133.80      101.94      5.14 o 
  -3   6   7     1046.20     1036.88     17.97 o 
  -2   6   7       47.69       46.24      2.62 o 
  -1   6   7      725.53      710.08     12.70 o 
   0   6   7       68.78       75.94      5.00 o 
   1   6   7      377.62      360.59      8.06 o 
   2   6   7       17.41       17.89      4.41 o 
   3   6   7       17.26       16.98      3.37 o 
  -6   7   7       62.46       51.39     10.37 o 
  -5   7   7      654.45      664.27     42.35 o 
  -4   7   7       66.45       66.92     12.12 o 
  -3   7   7      993.29      992.48     17.65 o 
  -2   7   7     1079.33     1082.03     35.22 o 
  -1   7   7      829.24      812.32     13.46 o 
   0   7   7       68.45       63.09      4.29 o 
   1   7   7      812.72      841.89     17.59 o 
   2   7   7      150.44      174.39      5.48 o 
   3   7   7      261.10      292.96     13.14 o 
  -5   8   7       83.07       83.56     11.54 o 
  -3   8   7      213.21      214.96      6.84 o 
  -2   8   7      508.45      514.88      8.68 o 
  -1   8   7        4.87        5.24      1.52 o 
   0   8   7      138.18      133.30      7.66 o 
   1   8   7       98.22       86.56      5.39 o 
   2   8   7      191.06      191.57      6.82 o 
  -5   9   7       67.83       61.91     11.02 o 
  -4   9   7      138.01       39.00     46.55 o 
  -3   9   7      224.68      232.10      7.46 o 
  -2   9   7      346.17      354.85      8.76 o 
  -1   9   7       86.78       85.60      5.48 o 
   0   9   7      349.24      366.37     14.51 o 
   1   9   7       42.32       47.46     10.48 o 
   2   9   7      303.96      298.93      7.92 o 
  -4  10   7        1.12        6.15      2.46 o 
  -3  10   7      547.82      568.20     16.36 o 
  -2  10   7       41.55       39.77      7.87 o 
  -1  10   7      277.47      283.75      8.63 o 
   0  10   7        5.37        8.90      2.39 o 
   1  10   7      342.58      358.73     17.97 o 
  -3  11   7      211.07      226.04      6.22 o 
  -2  11   7       86.60       88.54      9.29 o 
  -1  11   7      290.76      294.60      7.47 o 
  -7   0   8      418.84      458.70     15.06 o 
  -6   0   8      139.54      124.07      5.22 o 
  -5   0   8       63.49       66.15      5.10 o 
  -4   0   8     5480.28     5208.96    105.89 o 
  -3   0   8      891.66      816.43     23.34 o 
  -2   0   8     3065.71     3109.32     46.05 o 
  -1   0   8      573.52      571.60     14.07 o 
   0   0   8     5048.75     5418.38    189.72 o 
   1   0   8        3.11        4.42      4.15 o 
   2   0   8      596.42      656.75     22.73 o 
   3   0   8        2.28        7.07      2.43 o 
   4   0   8     1763.49     1701.08     21.84 o 
  -8   1   8       23.88       29.10      9.34 o 
  -7   1   8      122.99      120.76     11.24 o 
  -6   1   8        2.52        7.10      1.76 o 
  -5   1   8       12.69       14.78      3.63 o 
  -4   1   8       10.38       14.85      1.59 o 
  -3   1   8      142.61      154.65      9.33 o 
  -2   1   8       89.40       81.46      3.87 o 
  -1   1   8      391.76      399.67      5.37 o 
   0   1   8     1195.21     1181.00     15.99 o 
   1   1   8      295.35      305.86      6.66 o 
   2   1   8       19.38       20.63      3.47 o 
   3   1   8       47.22       64.59      8.98 o 
   4   1   8        3.37        2.19      2.43 o 
  -7   2   8     1147.09     1151.69     32.83 o 
  -6   2   8       90.50       75.80      8.86 o 
  -5   2   8     1684.43     1713.66     27.62 o 
  -4   2   8      217.40      223.24      5.97 o 
  -3   2   8     2440.79     2389.91     30.59 o 
  -2   2   8       29.33       33.79      3.69 o 
  -1   2   8      552.45      511.15     10.20 o 
   0   2   8     1471.77     1591.45     25.39 o 
   1   2   8     1087.71     1108.38     21.20 o 
   2   2   8        5.12       11.64      3.38 o 
   3   2   8     1417.85     1408.82     16.41 o 
   4   2   8       50.80       56.65     11.12 o 
  -7   3   8       96.80      111.21     13.37 o 
  -6   3   8      321.58      311.29     22.31 o 
  -5   3   8      222.17      205.67      9.84 o 
  -4   3   8      444.30      391.14      8.82 o 
  -3   3   8        4.63        4.76      1.05 o 
  -2   3   8     1729.08     1713.38     19.87 o 
  -1   3   8       80.68       98.91      3.03 o 
   0   3   8      360.13      372.82      9.26 o 
   1   3   8       23.99       29.14      5.17 o 
   2   3   8      431.88      434.96      8.54 o 
   3   3   8      100.73       84.63     10.19 o 
   4   3   8      165.93      165.42     10.24 o 
  -7   4   8      234.43      206.35     11.42 o 
  -6   4   8     1055.21     1062.14     54.08 o 
  -5   4   8      396.03      378.01     12.10 o 
  -4   4   8      645.61      734.14     14.00 o 
  -3   4   8      167.82      143.61      4.28 o 
  -2   4   8     1330.65     1327.28     17.59 o 
  -1   4   8       60.69       55.62      4.46 o 
   0   4   8     1333.57     1378.56     25.85 o 
   1   4   8      387.60      381.72      8.57 o 
   2   4   8     1031.76     1043.65     20.11 o 
   3   4   8       80.76       77.18      5.23 o 
  -7   5   8       85.36       79.15     13.47 o 
  -6   5   8       16.54       16.44      4.55 o 
  -5   5   8      721.45      720.68     34.35 o 
  -4   5   8       41.91       32.48      6.01 o 
  -3   5   8      353.68      336.49      7.63 o 
  -2   5   8       34.14       36.72      3.24 o 
  -1   5   8      793.97      832.33     13.95 o 
   0   5   8        0.75        3.89      1.49 o 
   1   5   8      731.12      743.27     21.98 o 
   2   5   8        0.21        2.31      1.91 o 
   3   5   8      199.32      196.18     13.97 o 
  -7   6   8      173.29      150.39     20.22 o 
  -6   6   8      144.39      141.87      8.11 o 
  -5   6   8      302.51      329.49      9.85 o 
  -4   6   8       78.74       88.28      8.41 o 
  -3   6   8     1083.16     1145.51     22.26 o 
  -2   6   8      441.73      439.97     10.13 o 
  -1   6   8     2026.13     2086.90     43.58 o 
   0   6   8      243.88      249.47     13.61 o 
   1   6   8     1067.83     1065.18     20.55 o 
   2   6   8       88.35       89.50      5.78 o 
   3   6   8      214.07      220.34     12.61 o 
  -6   7   8      303.58      283.15     14.58 o 
  -5   7   8       59.59       58.97     11.10 o 
  -4   7   8      522.40      496.22     33.61 o 
  -3   7   8        4.77        9.02      2.45 o 
  -2   7   8       44.19       46.27      6.71 o 
  -1   7   8      432.11      431.28      8.56 o 
   0   7   8        3.01        6.93      2.24 o 
   1   7   8       68.23       58.08      5.96 o 
   2   7   8      349.70      359.00     10.64 o 
  -6   8   8      298.59      282.33     10.68 o 
  -5   8   8      178.97      200.13     13.21 o 
  -3   8   8       30.76       27.85      5.59 o 
  -2   8   8      806.13      795.20     15.50 o 
  -1   8   8       12.22       17.13      3.41 o 
   0   8   8      289.34      293.54      8.01 o 
   1   8   8       11.51       10.77      3.06 o 
   2   8   8      445.47      432.03      9.70 o 
  -5   9   8      263.77      267.11     10.23 o 
  -4   9   8        3.76        2.72      1.50 o 
  -3   9   8      462.07      478.28     30.37 o 
  -2   9   8      163.76      152.81      5.59 o 
  -1   9   8      579.22      622.35     29.81 o 
   0   9   8        6.78        7.64      1.81 o 
   1   9   8      112.32      110.10      6.40 o 
  -4  10   8      142.79       16.36     55.45 o 
  -3  10   8       11.06        9.15      2.53 o 
  -2  10   8        8.47        5.18      2.39 o 
  -1  10   8      441.38      448.21      8.03 o 
   0  10   8       64.39       67.17     18.24 o 
  -6   1   9      552.45      517.42     21.10 o 
  -5   1   9      327.17      367.26     11.26 o 
  -4   1   9      454.06      453.29      9.03 o 
  -3   1   9     1539.68     1641.24     31.14 o 
  -2   1   9      975.04      946.72     20.82 o 
  -1   1   9      257.03      245.28      4.54 o 
   0   1   9     1296.94     1321.61     24.64 o 
   1   1   9       80.00       78.06      3.51 o 
   2   1   9      418.94      407.89     11.22 o 
   3   1   9       19.13       16.22      5.96 o 
  -6   2   9      187.13      158.81      8.67 o 
  -5   2   9        5.65        5.92      3.33 o 
  -4   2   9      121.46      115.67      4.07 o 
  -3   2   9      775.95      708.56     17.91 o 
  -2   2   9       14.64       13.51      2.03 o 
  -1   2   9      260.05      250.41      6.61 o 
   0   2   9       11.16       12.64      1.91 o 
   1   2   9      206.53      204.44      6.33 o 
   2   2   9       28.24       25.48      3.72 o 
   3   2   9       25.06       30.01      5.32 o 
  -6   3   9      397.15      420.78     16.91 o 
  -5   3   9      581.16      560.59     15.83 o 
  -4   3   9      233.69      230.00      5.35 o 
  -3   3   9     1337.02     1385.72     25.04 o 
  -2   3   9      185.48      190.00     10.36 o 
  -1   3   9      671.45      677.33     17.45 o 
   0   3   9      597.54      630.73     12.22 o 
   1   3   9     1224.98     1248.57     19.39 o 
   2   3   9      200.91      207.47      8.51 o 
   3   3   9      316.32      288.76     10.88 o 
  -6   4   9      104.30       85.42      5.97 o 
  -5   4   9       14.40       18.28      4.43 o 
  -4   4   9      438.73      450.74      8.95 o 
  -3   4   9        4.57        4.67      1.76 o 
  -2   4   9       38.06       36.77      3.53 o 
  -1   4   9       36.62       42.53      5.81 o 
   0   4   9       28.80       24.42      4.41 o 
   1   4   9       33.89       35.15      3.44 o 
   2   4   9       55.18       56.69      3.57 o 
   3   4   9        1.95        3.62      2.49 o 
  -6   5   9      537.25      532.82     18.77 o 
  -5   5   9      506.78      534.40     13.62 o 
  -4   5   9      520.92      506.86     12.72 o 
  -3   5   9      474.24      463.02     12.65 o 
  -2   5   9      545.63      522.24      8.68 o 
  -1   5   9      128.62      130.67      4.30 o 
   0   5   9      183.57      176.80      4.37 o 
   1   5   9      433.20      415.69     10.89 o 
   2   5   9      263.18      269.26      9.82 o 
  -6   6   9       32.77       14.94      6.58 o 
  -5   6   9      236.30      241.82     17.61 o 
  -4   6   9      264.66      275.57      8.54 o 
  -3   6   9       44.49       27.83      4.03 o 
  -2   6   9      131.31      133.97      4.54 o 
  -1   6   9      226.96      222.08      5.11 o 
   0   6   9       11.26        7.39      2.40 o 
   1   6   9      370.39      354.93      9.36 o 
   2   6   9        0.40        3.55      1.68 o 
  -6   7   9       30.75       25.87     11.52 o 
  -5   7   9      169.05      160.66     13.20 o 
  -4   7   9      121.46      106.84      6.01 o 
  -3   7   9      537.69      510.49     12.65 o 
  -2   7   9      171.91      173.56      6.29 o 
  -1   7   9     1162.79     1203.22     53.96 o 
   0   7   9       59.95       64.04      9.65 o 
   1   7   9      140.59      132.86     10.39 o 
   2   7   9      106.20      106.67     17.72 o 
  -5   8   9        0.97        6.16      3.27 o 
  -4   8   9      600.40      609.49     19.28 o 
  -3   8   9       58.92       49.20     10.69 o 
  -2   8   9      540.60      569.71     10.53 o 
  -1   8   9      255.62      267.93      6.51 o 
   0   8   9      208.27      202.11      7.77 o 
   1   8   9       90.73       76.26      6.73 o 
  -4   9   9      610.29      672.34     11.21 o 
  -3   9   9      123.66      116.67     14.02 o 
  -2   9   9      715.98      748.71     24.30 o 
  -1   9   9       33.73       29.32      6.07 o 
   0   9   9      497.19      514.83     10.32 o 
  -3  10   9      166.52      148.01      6.82 o 
  -2  10   9       39.96       34.93     10.31 o 
  -1  10   9      504.25      501.15     14.85 o 
  -6   0  10     1367.49     1372.89     44.06 o 
  -5   0  10      116.45      100.98     10.10 o 
  -4   0  10       43.64       43.54     12.49 o 
  -3   0  10     1375.67     1425.08     45.80 o 
  -2   0  10     1394.59     1371.30     44.67 o 
  -1   0  10      888.43      887.52     28.24 o 
   0   0  10      693.83      682.81     18.88 o 
   1   0  10      344.40      341.08      9.68 o 
   2   0  10      645.99      680.63     15.56 o 
   3   0  10       45.51       34.46     11.75 o 
  -6   1  10       26.40       23.47      4.17 o 
  -5   1  10       93.42       92.60      4.30 o 
  -4   1  10      249.53      225.72      6.66 o 
  -3   1  10      929.13      913.37     53.31 o 
  -2   1  10       91.52       87.04      6.98 o 
  -1   1  10       72.77       68.11      5.69 o 
   0   1  10        0.42        2.80      1.50 o 
   1   1  10        6.87       10.69      2.77 o 
   2   1  10      131.20      133.00     10.63 o 
   3   1  10       60.08       54.67      5.52 o 
  -6   2  10      431.62      429.26     18.54 o 
  -5   2  10      983.28      957.95     16.11 o 
  -4   2  10      200.03      188.18      7.01 o 
  -3   2  10     1578.75     1618.23     34.19 o 
  -2   2  10      263.01      259.37      7.68 o 
  -1   2  10     1494.48     1522.54     35.57 o 
   0   2  10       79.78       85.46      3.37 o 
   1   2  10     1791.14     1799.14     24.02 o 
   2   2  10       17.30       21.51      6.35 o 
  -6   3  10       13.34       16.34      6.10 o 
  -5   3  10      131.02      133.96      7.98 o 
  -4   3  10      291.52      303.82      7.01 o 
  -3   3  10       12.30        6.78      2.70 o 
  -2   3  10      390.24      397.43     10.84 o 
  -1   3  10      128.87      141.50      5.73 o 
   0   3  10      628.84      638.73     21.71 o 
   1   3  10        3.16        7.25      2.23 o 
   2   3  10      144.10      146.64     10.90 o 
  -6   4  10      981.65      987.62     28.93 o 
  -5   4  10       40.04       39.91     14.94 o 
  -4   4  10     2075.66     2090.16     42.76 o 
  -3   4  10       24.18       42.61      7.25 o 
  -2   4  10     1082.60     1050.06     22.74 o 
  -1   4  10       46.68       36.14      3.90 o 
   0   4  10     1263.62     1221.60     55.52 o 
   1   4  10       34.48       33.06      8.31 o 
   2   4  10      804.15      769.36     24.76 o 
  -6   5  10       14.88       12.07      5.11 o 
  -5   5  10      309.38      297.50     14.71 o 
  -4   5  10      124.40      107.18     11.46 o 
  -3   5  10      116.14      118.83     12.00 o 
  -2   5  10        7.02       10.44      2.86 o 
  -1   5  10      180.50      177.45      9.45 o 
   0   5  10        0.98        4.74      2.75 o 
   1   5  10      447.90      441.77     22.56 o 
   2   5  10        2.46        4.97      2.78 o 
  -6   6  10       16.14       16.01      7.61 o 
  -5   6  10      266.44      257.82     15.04 o 
  -4   6  10       78.16       89.19     13.37 o 
  -3   6  10      635.84      610.63     22.54 o 
  -2   6  10       57.89       61.05      8.38 o 
  -1   6  10      429.48      438.64     11.98 o 
   0   6  10      636.90      599.59     20.35 o 
   1   6  10       82.12       90.19     11.54 o 
  -6   7  10      110.32      102.64     22.90 o 
  -5   7  10      212.07      213.41     13.39 o 
  -4   7  10      215.58      211.06     11.96 o 
  -3   7  10       11.19       12.86      6.60 o 
  -2   7  10      301.77      335.47     17.91 o 
  -1   7  10        3.96        9.13      8.17 o 
   0   7  10      438.54      432.17     15.12 o 
   1   7  10      213.93      196.76      9.75 o 
  -5   8  10      113.78      117.01     20.66 o 
  -4   8  10      494.01      500.24     26.63 o 
  -3   8  10       11.85       12.55     10.12 o 
  -2   8  10      254.12      289.29     18.06 o 
  -1   8  10      257.43      280.11     15.63 o 
   0   8  10      127.98      123.84     13.93 o 
  -3   9  10       10.41        8.07      7.92 o 
  -2   9  10      110.46      115.57     21.43 o 
  -1   9  10      581.85      588.68     18.58 o 
  -6   1  11      888.72      935.96     28.77 o 
  -5   1  11      290.49      280.21      8.81 o 
  -4   1  11      193.21      227.00     17.45 o 
  -3   1  11      162.81      172.43      5.34 o 
  -2   1  11     1998.52     2024.55     40.99 o 
  -1   1  11      382.31      383.54      9.58 o 
   0   1  11       66.81       68.01      6.46 o 
   1   1  11      416.06      409.47     11.89 o 
   2   1  11      287.90      285.07      9.04 o 
  -7   2  11       69.01       59.63     23.46 o 
  -6   2  11        5.22        4.71      3.00 o 
  -5   2  11       22.83       25.08      5.96 o 
  -4   2  11        9.19        3.79      3.52 o 
  -3   2  11        4.73        4.81      2.35 o 
  -2   2  11        7.00        5.95      2.99 o 
  -1   2  11       86.59       88.75     14.18 o 
   0   2  11       65.90       63.49      6.57 o 
   1   2  11       54.16       58.33      6.42 o 
   2   2  11       29.41       31.30     11.17 o 
  -7   3  11      105.48       68.74     20.74 o 
  -6   3  11      346.05      360.42     18.35 o 
  -5   3  11      578.37      614.11     26.15 o 
  -4   3  11      352.97      331.12      9.58 o 
  -3   3  11      405.68      398.41      9.60 o 
  -2   3  11      247.94      251.38      8.07 o 
  -1   3  11      308.68      317.89     21.40 o 
   0   3  11       68.02       88.67      9.67 o 
   1   3  11      627.02      662.53     40.11 o 
   2   3  11      147.15      140.60      9.89 o 
  -6   4  11      103.17      112.15     16.57 o 
  -5   4  11       28.98       36.60     11.84 o 
  -4   4  11      171.62      200.44     10.92 o 
  -3   4  11      163.28      183.87      7.16 o 
  -2   4  11       28.28       38.13      7.00 o 
  -1   4  11        0.41        0.86      2.07 o 
   0   4  11       97.34      102.75     13.13 o 
   1   4  11        0.19        4.78      3.42 o 
  -6   5  11       90.17       85.92     19.19 o 
  -5   5  11      177.65      211.39     10.92 o 
  -4   5  11     1092.35     1084.17     31.41 o 
  -3   5  11      296.62      269.60     13.32 o 
  -2   5  11      196.54      209.65     11.01 o 
  -1   5  11      198.41      182.77     13.53 o 
   0   5  11      591.89      580.21     20.02 o 
   1   5  11       19.41       20.45      6.49 o 
  -6   6  11        0.53        2.87      3.62 o 
  -5   6  11      223.15      207.92     22.15 o 
  -4   6  11       14.21        6.68      4.00 o 
  -3   6  11      363.62      355.08     15.40 o 
  -2   6  11       51.30       40.16     16.78 o 
  -1   6  11      164.91      146.83      7.28 o 
   0   6  11        6.88        7.34      2.92 o 
  -5   7  11      252.08      229.06     10.89 o 
  -4   7  11       27.53       26.59     10.06 o 
  -3   7  11      373.21      354.89     18.96 o 
  -1   7  11      370.10      375.57     19.57 o 
   0   7  11      285.23      264.14      7.76 o 
  -4   8  11       38.88       47.24     18.63 o 
  -3   8  11       22.88       30.13      8.57 o 
  -2   8  11      306.66      280.36     11.96 o 
  -1   8  11        3.34        8.49      5.85 o 
  -6   0  12      681.37      674.64     29.18 o 
  -5   0  12      176.84      172.76      8.53 o 
  -4   0  12      713.85      715.72     24.55 o 
  -3   0  12      437.75      507.43     19.71 o 
  -2   0  12     3200.45     3265.66     34.72 o 
  -1   0  12       12.34       21.75      8.02 o 
   0   0  12      696.97      761.71     25.04 o 
   1   0  12       64.11       66.08     14.23 o 
  -7   1  12      146.79      137.00      7.27 o 
  -6   1  12       99.47      104.65     17.45 o 
  -5   1  12      124.88      105.32      7.32 o 
  -4   1  12       32.46       32.89      7.51 o 
  -3   1  12        1.26       37.00     24.70 o 
  -2   1  12        0.15        2.25      2.41 o 
  -1   1  12      281.19      301.66     10.91 o 
   0   1  12       59.84       56.94      6.28 o 
   1   1  12      224.85      223.83      8.48 o 
  -6   2  12      146.08      143.22     17.66 o 
  -5   2  12      855.93      853.83     26.92 o 
  -4   2  12       72.65       69.71      6.25 o 
  -3   2  12      851.14      853.41     24.43 o 
  -2   2  12      267.18      282.81      9.19 o 
  -1   2  12      741.70      744.21     17.05 o 
   0   2  12       55.26       62.73      6.77 o 
   1   2  12      241.73      279.37      9.91 o 
  -6   3  12      271.76      309.38     16.45 o 
  -5   3  12       13.94       24.32      8.65 o 
  -4   3  12      108.96      103.58     10.88 o 
  -3   3  12       41.58       33.40      7.37 o 
  -2   3  12       56.93       57.39     19.65 o 
  -1   3  12        1.69        2.75      2.96 o 
   0   3  12      240.80      253.60     20.14 o 
   1   3  12       76.28       83.97     18.45 o 
  -6   4  12      101.54       75.61     19.25 o 
  -5   4  12      406.70      424.86     28.33 o 
  -4   4  12      536.22      549.83     19.34 o 
  -3   4  12      336.14      365.84     14.94 o 
  -2   4  12      248.81      268.53     21.19 o 
  -1   4  12      144.42      130.95     17.99 o 
   0   4  12      286.86      308.77     12.09 o 
  -6   5  12       50.75       45.51     13.91 o 
  -5   5  12      100.80       97.51     12.49 o 
  -4   5  12        2.83        1.42      2.62 o 
  -3   5  12      594.39      597.18     26.42 o 
  -2   5  12       84.88       77.41     17.62 o 
  -1   5  12      236.11      246.40     12.75 o 
   0   5  12       20.83       13.51      5.00 o 
  -5   6  12      375.61      408.31     14.33 o 
  -4   6  12       68.01       74.54     22.73 o 
  -3   6  12      263.16      268.55     15.71 o 
  -2   6  12        2.89        1.11      4.55 o 
  -1   6  12      472.58      447.01     14.96 o 
  -4   7  12      275.67      309.88     12.74 o 
  -3   7  12       34.77       44.02     23.15 o 
  -2   7  12      275.45      305.95     13.74 o 
  -6   1  13      100.89      103.12      6.49 o 
  -5   1  13      640.47      682.30     21.23 o 
  -4   1  13      124.23      123.61      6.45 o 
  -3   1  13      297.09      310.87     11.04 o 
  -2   1  13      113.09      109.40     11.65 o 
  -1   1  13      525.05      554.85     20.04 o 
   0   1  13      225.05      230.37     17.72 o 
  -6   2  13       99.95       90.53     11.44 o 
  -5   2  13       47.14       44.31     16.03 o 
  -4   2  13        0.95        4.84      3.37 o 
  -3   2  13      107.03       82.73      9.22 o 
  -2   2  13       12.99       11.31      5.58 o 
   0   2  13       17.46       20.37      5.07 o 
  -6   3  13       51.18       37.96     18.35 o 
  -5   3  13      499.08      489.04     23.42 o 
  -4   3  13      323.37      344.60     22.98 o 
  -3   3  13      324.58      326.30     30.36 o 
  -2   3  13      169.12      178.11     10.45 o 
  -1   3  13      240.78      216.72     14.46 o 
   0   3  13       86.77       84.66     10.35 o 
  -5   4  13        6.24       12.24      6.31 o 
  -4   4  13      129.80      122.77      9.22 o 
  -3   4  13        9.21        7.04      2.81 o 
  -2   4  13      209.67      209.79      8.70 o 
  -1   4  13       16.03        8.74      3.51 o 
  -5   5  13       27.57       15.86      6.29 o 
  -4   5  13      361.75      344.56     13.18 o 
  -3   5  13       69.08       66.94     22.40 o 
  -2   5  13      546.05      538.14     16.34 o 
  -3   6  13      323.09      347.32     18.65 o 
  -5   0  14       58.09       58.60     18.71 o 
  -4   0  14      911.96      979.87    102.97 o 
  -3   0  14      145.04      139.95     14.94 o 
  -1   0  14      339.80      356.67     13.20 o 
  -5   1  14       43.12       29.25     15.84 o 
  -4   1  14       90.77       63.47     13.49 o 
  -3   1  14       85.49       66.92     15.01 o 
  -2   1  14      252.04      243.47      8.09 o 
  -1   1  14      367.94      386.88     17.55 o 
  -5   2  14      467.86      476.26     14.85 o 
  -4   2  14      124.58      119.90      7.61 o 
  -3   2  14      411.78      458.43     22.69 o 
  -2   2  14       20.15       18.84      5.24 o 
  -4   3  14       15.99       21.81      8.86 o 
  -3   3  14       33.67       35.01     14.50 o 
  -2   3  14      118.17      137.44     13.37 o 
  -3   4  14       39.54       47.01     11.92 o 
                                                 
